# Supplementary material for: Patients’ knowledge of the indications for their medications – a scoping review
Source: BMC Health Serv Res. 2024 Oct 8;24:1195. doi: 10.1186/s12913-024-11685-7 (PMC11460199; doi:10.1186/s12913-024-11685-7)
Supplement: Supplementary file 2 — Supplementary Material 2. [file 12913_2024_11685_MOESM2_ESM.xlsx]

## Sheet: Sheet1
																														Reporting of results		Reporting of results
Study	Title	Authors	Publication year	Journal name	language	Type (article, conference abstract, thises)	Trial design	No. Patients	Country	Age	Sex (%)	Setting	Morbidities (%)	Educational level	Medication history	Inclusion criteria	Exclusion criteria	Aim of the trial	Aim - primary/not primary/ not part of aim	Description of method used to assess patient knowledge of indications for their treatment	Question asked	Did the patient have help	Were patients’ answers compared to something	Options for answers/how they were categorised	How was knowledge calculated	When was knowledge assessed adequate	Outcomes measured	Investigated participant characteristics associated with knowledge	Key findings (regarding knowledge of indications)	Knowledge for individual knowledge items	Combined knowledge (as one score)	Per patient	Per drug
Algameel 2020	Patterns of medication use and adherence to medications among residents in the elderly homes	Algameel M.	2020	Pakistan Journal of Medical Sciences / 2020;36(4):729-734	english	Article	Observational - cross-sectional	63	Egypt	60-75 years 84.1%, 75-85 years 12.6%, More than 85 years 3.1%	67% females, 33% males	Two elderly residential homes in Damanhour, Egypt	82.5% of the elderly resident’s sample had chronic diseases. The most prevalent diseases were hypertension (46.05%), diabetes (41.3%) and arthritis (26.9.2%). Only 7.9% and 4.7% showed chronic liver and kidney diseases, respectively. Residents with respiratory related diseases (Asthma and COPD) were 9.5% of the residents. Regarding previous hospitalization 59% of the residents studied were hospit…	Education: Illiterate 53.9%, Read & write 3.1%, Primary 17.4%, Preparatory 4.7%, Secondary 14.3%, University 6.3%	35.2% use Antihypertension drugs, 30% Hypoglycemic drugs, 12.7% Vitamins supplements	Patients in the elderly residential homes, 60 years or older, no cognitive impairment, and willing to participate in the study	Cognetive imparment	The manuscript aims to identify reflections on Improper administration of medications among residents in the elderly homes.	not part of study aim but reported	A questionnaire was developed by the researcher to test for socio-economic status of the elderly population, their chronic diseases, medications taking & medication adherence and medical knowledge (Indication, name and dose, dose time and interval, possible side effects). The questionnaire was self-administered by the elderly population through an interview with the researcher. In addition to the…	NA	NA	NA	NA	NA	NA	Medication adherence and medical knowledge (Drug name, dose, Dose time and interval, Medication indication, Possible side effects).	NA	Testing the current medication knowledge of the elderly population sample, found that 66.7% did not know the drugs’ names or doses, 43% did not know the indication for the medication. In addition, the majority do not know the possible side effects of the medications they are using, however, thirty-four of them believe they suffer from side effects of their current therapy. 50/63 did not receive p…	x		x
Alkatheri 2013	Does the patients' educational level and previous counseling affect their medication knowledge?	Alkatheri, Abdulmalik M.; Albekairy, Abdulkareem M.	2013	Annals of Thoracic Medicine 04//Apr-Jun2013 2013;8(2):105-108	english	Article	Observational - cross-sectional	90	Saudi Arabia	The average age of the participants was 52.9 ± 17.6 years.	37% female, 63% male	King Abdulaziz Medical City (KAMC), a tertiary care center	NA	Level of education: None 65.6%, Primary/Secondary 23.3%, High school or above 11.1%	NA	NA	NA	The aim of this article is to evaluate the effect of patients’ educational level and previous counseling on medication knowledge among patients visiting King Abdulaziz Medical City (KAMC), a tertiary care center.	Primary – what affect knowledge	The pharmacist obtained data during one‑on‑one interviews with the patients. The patient counseling form used in the interviews included two sections. The first section elicited demographic information, age, gender, and educational level and included a question about receiving previous counseling. The second section included four questions that were concerned with the patient’s medication knowled…	NA	NA	NA	The answers were rated by a 4‑point Likert scale: 1 = Excellent, 2 = Good, 3 = Acceptable, and 4 = Bad.	NA	Excellent means that the patient has recalled all the required information, Good means that the patient has recalled the majority of the required information, Acceptable means that the patient has recalled some of the required information and Bad means that the patient recalled very little or none of the required information.	Level of education (None, below high school or high school or above), previous counseling (yes/no). Medication knowledge (Does the patient recognize his/her medications, indication, timing, side effects).	Educational level (none, primary/secondary, high school and above). Whether or not the patient had previous counseling (self-reported)	67.1%, 59.6%, and 65.2% of the total sample showed good to excellent medication recognition, knowledge of indication, and knowledge of dosage schedule, respectively. The results show that the higher the level of education, the better is the patient’s knowledge about his/her medication. 47.5% of the non‑educated groups showed good to excellent knowledge of the indications of their medication compa…	x		x
Alomi 2018	Patient’s Knowledge of Basic Medication Information in Saudi Arabia	Yousef Ahmed Alomi, Dima Ahmad Alaskari, Malak Mohammad Almelfi, Dima Ali Badawi, Abdullah Mohammad Alshihri	2018	Journal of Pharmacy Practice and Community Medicine, 2018; 4(3):175-178	english	Article	Observational - cross-sectional	614	Saudi Arabia	The majority of them in age (18-44) 78.3%.	87% female, 13% male	The survey distributed through social media and at 500-bed pediatrics and maternity hospital in Asir region, at ambulatory care pharmacy.	NA	NA	NA (The most type of medications used was anti-diabetic and anti-hypertension medicines, Skin medications, and drugs for Respiratory diseases.)	NA	NA	To explore the patients and basic understanding of medicines in Saudi Arabia.	primary	Cross-sectional survey. The questionnaire consisted of two-part demographic information, and second part forty-nine questions divided into four domains. It included basic information about medication, patient information about the drug related problem, patient information about drug-related cost, and patient perception of medications. Medline Plus and DailyMed health information used. The 5-point…	NA	NA	NA	5-point Likert response scale (Complete Information, Incomplete Information, Weak Information, I do not Have information, I do not need this information).	NA	NA	Medication knowledge (generic name, trade name, drug strength, dosage form, indication, how to use the medications, administration time, what to do if I forgot one dose, adherence, time to stop treatment), resources of drug information.	NA	Knowledge of indications: complete information about drug indication 57%, Incomplete information 21%, Weak information 8%, I do not have information 8%, I do not need this information 7%.	x		x
Arcangelo 1991	Medication misuse among the elderly: factors associated with incorrect usage.	Arcangelo VP	1991	Medication Misuse Among the Elderly: Factors Associated With Incorrect Usage 01// 1991;(PH.D.):125 p-125 p	english	thises	Observational - cross-sectional	196	USA	The range of ages was 65 to 95 with a mean of 76.01 years and a standard deviaton of 6.48.	63% female, 37% male	This sample was a convenience sample from five senior citizen high rise apartments, five Life Care Communities, six Salvation Army Nutrition Sites, one Senior Citizen Center, and some community residents in the Philadelphia-Camden-Burlington County area.	NA	Education: 8th grade or less 19.9%, some high school 27%, High school graduate 23%, some collage 12.2%, collage graduate 17.9%.	The 196 subjects used a total of 684 medications. The range of number of total medications was 1 to 26 with a mean of 6.58 and a standard deviation of 4.0.	Participants were 65 years or older, living independently and responsible for self-administration of medications.	NA	The purpose of this study was to examine the association of cost of medication, complexity of medication regimen, patient's knowledge of the purpose of the drug, perceived benefit of the drug by the patient and patient-provider relationship with medication misuse in the elderly population	Not-primary	The method for collecting data was a survey questionnaire about medications administered in a face-to-face interview. Included in the form were questions that addressed the variables knowledge, perceived benefit, cost, complexity, and patient-provider relationships. When the interview form was returned to the researcher, the researcher looked up the action of each medication in a pharmacy book (D…	What is this medicine supposed to do for your problem? (Write in subjects own words)	NA	The participant's answer was compared to Davis's Drug Guide for Nurses.	The answer was yes (1) or no (0).	The knowledge of all prescriptions for each subject were added together and divided by the total number of prescriptions. The total knowledge was given a yes if the average was 0.7 or greater, and no if the average was below 0.7.	NA	Adherence, knowledge of indications. The association of high cost, complexity of the medication regimen, lack of knowledge of the purpose of the medication, perceived benefit of the medication, and relationship with the provider on medication misuse in the elderly.	Medication misuse, Age, Gender, Race, Income	Of those subjects who knew the purpose of the medication, 28.4% misused the medication. Of those who did not know the purpose of the medication, 35% misused the medication. The relationship between knowledge about the use of the medication and medication misuse is statistically nonsignificant for all subgroups.	x		x
Arnoldussen 2021	Older Patients' Perceptions of Medicines and Willingness to Deprescribe.	Arnoldussen, Denise L; Keijsers, Karen; Drinkwaard, Judith; Knol, Wilma; van Marum, Rob J	2021	The Senior care pharmacist / 2021;36(9):444-454	english	Article	Observational - cross sectional	50	The Netherlands	mean age 79.9 ± SD 5.7 years,	66% female, 34% male	The geriatric outpatient clinics of the University Medical Centre in Utrecht (UMCU) and the Jeroen Bosch Hospital (JBZ) in ‘s-Hertogenbosch, and at a physiotherapy practice in Schiedam-West, in Schiedam.	NA	NA	The participants used 8.8 to -2.7 medicines.	Patients 70 years of age and older with polypharmacy (the chronic use of 5 or more different medicines)	Cognitive disorders, defined as a Minimal Mental State Examination or a Montreal Cognitive Assessment score lower than 24, and inadequate Dutch language skills	This study aimed to investigate, in older patients with polypharmacy, (1) their beliefs and expectations about medicines, (2) medicine satisfaction, (3) their understanding and knowledge of their medication use, (4) their health outcome priorities, and (5) their attitude toward deprescribing, and (6) to identify associated patient characteristics.	Not primary	Semi-structured interviews were conducted with patients. The survey comprised three validated questionnaires: Beliefs about Medicines Questionnaire, Patients’ Attitudes Towards Deprescribing questionnaire, and the Health Outcome Prioritization tool, with additional questions about understanding and satisfaction. Participants were asked to mention the names of all their regular medicines and the i…	NA	NA	An indication was considered correct if the participant was able to mention the correct organ or disease for which the drug was used.	NA	NA	NA	Ability to mention names and indications on medicine. The association between questionnaire outcomes (beliefs, understanding, satisfaction, and willingness to deprescribe) and patient characteristics (age, sex, marital status, living situation, education, number of medicines, receiving help using medicines from caretakers or using a dosage administration aid, and overall functioning) was analyzed.	Age, sex, marital status, living situation, education, number of medicines, receiving help using medicines from caretakers or using a dosage administration aid, and overall functioning was investigated.	Participants who used fewer than 10 medicines were able to mention a significantly higher percentage of their medicine names and indications than could participants who used 10 or more medicines (40.6 vs. 23.9%; P = 0.019) (Mann-Whitney U test: (Mean Rank = 29.13, n = 32 vs. Mean Rank = 19.06, n = 18; U = 172, z = -2.349). No other differences in participant characteristics and outcomes were foun…	x		x
Banerjee 2021	Barriers to medication adherence in the emergency department: A cross-sectional study.	Banerjee, Arjun; Dreisbach, Elena; Smyres, Cameron; Ence, Thomas; Brennan, Jesse; Coyne, Christopher J.	2021	American Journal of Emergency Medicine 07// 2021;45():415-419	english	Article	Observational - cross sectional	1268	USA	median age range of 55–59	47% female, 53% male	Two academic emergency departments	NA	Education: Less than high school 9.4%, High school/GED 24.8%, Associates Degree/Less than 4 years of college 30.7%, Bachelor's Degree 22.4%, Master's Degree 8.6%, Doctoral Degree 4.2%.	1268 patients, representing 4634 individual medications (mean 3.65). (obs in table 2 the number of prescriptions is 4463).	Patients who were English-speaking, 18 years of age or older, and were taking two or more medications.	Patients who could not speak English, were incarcerated, were altered/ disoriented, or whose acuity of their condition made them unable to participate.	We set out to determine the specific barriers to medication adherence in two academic emergency departments and to seek targets for intervention mitigating those barriers.	not part of study aim but reported	A questionnaire was administered in the Emergency Department. The questions gathered basic demographic data and addressed topics including the patient's knowledge of their medications, perceived importance of these medications, and medication adherence. These questions included “Why are you not taking this medication?” “What disease/diagnosis is this medication for?” “How important is this medica…	what disease/diagnosis is this medication for?”	NA	NA	NA	NA	NA	Demographic data were collected, and questions were asked regarding medication knowledge, perceived importance, and adherence. The study also compared perceived importance of medications between patients and two physician raters.	The relationship between patients' knowledge, perceived importance, and adherence to medication was reported as categorical variables and analyzed using chi-squared analysis.	5.3% of patients does not know what their medication is for, and 91% knows what their medication is for (NB discrepancies between total number of medications listed in table 2 and reported in the abstract and result section). We identified a statistically significant association between knowledge of medications and perceived importance, with patients being twice as likely to rank a medication as …	x			x
Barat 2001	Drug therapy in the elderly: What doctors believe and patients actually do	Barat I.; Andreasen F.; Damsgaard E.M.S.	2001	British Journal of Clinical Pharmacology / 2001;51(6):615-622	english	Article	Observational - cross sectional	348	Denmark	minimum of 75 years	53% female, 47% male	The municipality of Aarhus, Denmark	Dementia 4%, Depression 6%	Number of years in school: More than 10 years 7%, 8-10 years 32%, 7 years or less 61%.	mean 3.3, range 1-14	75-year-olds living in their own homes in the municipality of Aarhus	NA	The aims of the present study were: (1) to assess the medication adherence in a randomly selected population of 75-year-old persons living in their own homes in the municipality of Aarhus, (2) to evaluate their knowledge of their medicine and (3) to indicate targets of intervention by examining the relation between adherence and factors that may predict non-adherence. We used three different meth…	Not-primary	Information on all drugs was collected from the subjects during a home visit. The participants were asked to present their drugs. Each item's name was registered. The subjects were asked about dose, frequency of use, and time of intake. Participants knowledge of side-effects, toxic effects, consequence of omission, purpose of the therapy, and possible drug interactions was assessed for each drug.…	NA	NA	Answers were compared to general practitioners´ information.	The participants' answers were evaluated as correct, no knowledge, or wrong.	Correct answers scored 1 point, while the other answers scored zero. The participants' knowledge of their medication was then calculated as the ratio of the number of points scored to the number of drugs used.	We chose a cut-off point at the level of 0.75. We considered persons scoring a ratio of 0.75 and over as having good knowledge of their medication.	Drug deviations, dose deviations, regimen deviations, self-evaluation of adherence, the participants knowledge of their medication (indication, consequence of omission, side effects, drug interactions).	sex	Sixty percent (males 64%, females 57%) knew the purpose of treatment for at least 75% of their medications, and 21% (males 24%, females 19%) understood the consequences of omission of a drug or a dose. Only 4% had knowledge of side-effects, and 5% of the toxic risks. No one knew anything about the risk of drug interactions. The three adherence scores were correlated to both knowledge of the purpo…	x		x
Bazargan 1992	Knowledge of medication use among black elderly	Bazargan M.; Barbre A.R.	1992	Journal of Aging and Health / 1992;4(4):536-550	english	Article	Observational - cross-sectional	621	USA	average age of participants being about 73	75.5% female, 24.5% male	Interviews in participants homes. 20 apartment com­plexes primarily composed off ederally subsidized housing units; all of the complexes are located in New Orleans, Louisiana.	NA	Less than 16% reported the completion of high school and slightly over 62% indicated that they had no formal education beyond the eight grade.	NA	Black individuals , taking at least one Rx medication	NA	The objective of this investigation was to examine the prevalence and correlates of knowledge concerning the therapeutic function of Rx medications used among Black elderly.	Primary	Drug use (ascertained through visual inspection of containers by trained interviewers). Questions were asked about the use and method of procurement of individual drugs as each drug was displayed to the respondent. The number of drugs that a subject did not attempt to identify was recorded and a nonidentification score computed. Also, for the drugs that subjects did attempt to identify, their per…	What are the reasons for which this medication was prescribed for you?	NA	The purpose of each prescription drug was evaluated based on a comparison with all therapeutic indications used in clinical practice.	Answers were categorised as Correct, nonidentification, misidentification.	The value of 1 was given to all subjects who were not able to identify or misidentified at least one of their prescription medications and a value of 0 to those who correctly identified the purpose of all their prescription medications.	NA	Knowledge concerning the therapeutic function of prescription medications. Sociodemographic factors, health status, memory problems, number of medications used, cognitive deficit, and availability and accessibility of physician and pharmaceutical services are among the selected predictor variables. Self-reported memory problems were assessed by a single question asking respondents to indicate whe…	Gender, Age, Education, Living alone, Self-reported health, Physician availability, Availability of Rx services, Self-reported memory, Cognitive deficit, Number of Rx drugs used	In terms of prevalence, more than 15.5% asserted that they could not identify the function of at least one of the Rx drugs that they were consuming. Of those who said “yes” to the question “Do you know what this drug is used for?” 24% misidentified the function of at least one of their medications. Altogether, 31.9% either could not identify or misidentified the purpose of at least one of their R…	x		x
Bazargan 2017	Non-adherence to medication regimens among older African-American adults.	Bazargan, Mohsen; Smith, James; Yazdanshenas, Hamed; Movassaghi, Masoud; Martins, David; Orum, Gail	2017	BMC Geriatrics 07/25/ 2017;17():1-12	english	Article	Observational - cross-sectional	400	USA	Mean age 73.5 ± 7, range 65 to 94 years	65% female, 35% male	The data was collected from community dwelling, underserved, older adult, self-identified African Americans from 16 predominantly African-American churches located in Service Planning Area 6 (SPA6) of Los Angeles County. Two co-authors of this study, conducted the face-to-face interviews in a private room at participating sites.	The number of reported chronic illnesses by participants ranged from zero to 17, with the average at just over five (5.2 ± 3.01).	Education: No high school diploma 25%, High school diploma 75%	Participants were taking an average of 5.7 (range: 0 to 18; SD: 3.02) prescription drugs.	NA	NA	This study examines the association between adherence to drug regimens and a spectrum of medicationrelated factors, including polypharmacy, medication regimen complexity, use of PIM, and knowledge about their therapeutic purpose and instructions of proper medication use.	Not-primary	face-to-face interviews and visual inspection of participants’ medications were conducted. From the medication container labels, information including strength of the drug, expiration date, instructions, and special warnings were recorded. Knowledge of therapeutic purpose of prescribed medications was assessed by asking following questions: 1. What are the reasons for which this medication was pr…	NA	NA	The patients perceived purpose of each prescription drug was evaluated based on a comparison with all therapeutic indications used in clinical practice.	NA	NA	NA	Adherence to drug regimen (outcome variable) (adherence to dosage regimen (dose and interval) of prescription medications and skipping or taking decreased medication dosages or forgetting to take a medication). Medication-related variables: Medication regimen complexity index (MRCI), Potentially inappropriate medication (PIM), Polypharmacy (1–4, and ≥5 medications.), Medication duplication. Patie…	NA. The study investigates the influence of various explanatory or independent variables (age, gender, Education, Marital Status, Co-payment for RX, Number of Providers, Number of Pharmacists, Number of Co-morbidity, Smoking Status, Alcohol Use (Drinks/day), Memory Deficit, Medication Knowledge (A. How many/often. B. Purpose of Rx), Complexity Index, Polypharmacy, Medication Duplication, PIM (AVO…	Almost 65% (258) of participants could not identify the purpose of at least one of their prescription medications that they had taken within 2 weeks prior to the interview. Almost two-thirds (263) of the participants knew the appropriate dosage of medications that were prescribed for them. Strikingly, only 12% (48) of participants could state the major side-effects of their prescribed medications…	x		x
Biese 2014	A Randomized Trial Exploring the Effect of a Telephone Call Follow-up on Care Plan Compliance Among Older Adults Discharged Home From the Emergency Department	Kevin Biese, MD, Michael LaMantia, MD, Frances Shofer, PhD, Brenda McCall, RN, Ellen Roberts, PhD, MPH, Sally C. Stearns, PhD, Stephanie Principe, John S. Kizer, MD, Charles B. Cairns, MD, and Jan Busby-Whitehead, MD	2014	Acad Emerg Med. 2014 Feb;21(2):188-95. doi: 10.1111/acem.12308. PMID: 24673675.	english	Article	Interventional - RCT	120 patients: 39 patients in the intervention group, 35 patients in the placebo group, and 46 patients in the control group	USA	mean age of 75 years (standard deviation [SD] _x0001_ 7.58 years).	60% female, 40% male	Patients discharged from an academic Level I trauma center ED.	NA	NA	49% of subjects were prescribed at least one medication.	Age 65 years or older, living in a home setting, returning to a home setting after ED discharge, and having been instructed to seek outpatient follow-up.	Patients living in a nursing home, assisted living, or rehabilitation center.	Our primary outcome was to evaluate whether a telephone call intervention conducted by a trained nurse 1 to 3 days after an older adult’s index ED visit would achieve enhanced care plan compliance as measured by expedited outpatient follow-up within 5 days of the index ED visit and/or increased compliance with medication changes. We had two secondary outcomes. We sought to determine if the teleph…	not part of study aim but reported	Telephone interviews at 5-8 days and 30-35 days after the index ED visits. Data collected included patient demographics, respondent’s report of the existence and date of follow-up appointments, whether any newly prescribed medications from the ED visit had been obtained, information regarding the respondent’s comprehension of medication indications and their dosing schedule, and whether the patie…	What was/ is each medication for?”	When assessing comprehension of medication indications and dosing, patients were similarly allowed to refer to their discharge instructions and prescription bottles when asked.	NA	NA	NA	NA	Discharge care plan adherence. Number of return ED visits and/or hospitalizations within 35 days of the index ED visit. Potential cost savings of this intervention.	NA	There were no significant differences between the groups (intervention, control, placebo) in terms of likelihood of respondent report of filling the prescription, knowledge of name, dosage, or indication. Knew the reason for medication: Intervention 23 (96%) Placebo: 16 (100%) Control: 19 (100%).	x		x
Billcliff 2001	Informed consent to medication in long-term psychiatric in-patients	Billcliff N.; McCabe E.; Brown K.W.	2001	Psychiatric Bulletin / 2001;25(4):132-134	english	Article	Observational - cross-sectional	68	Scotland	9% were 18–29 years:129% were 3O–39 years, 15% were 4O–49 years, and 65% were 5O years or older.	41% female, 59% male	Three wards at BeIIsdyke HospitaI, Larbert, ScotIand	81% of patients had schizophrenia, 13% had affective disorders, 6% had depression, and 6% had other diagnoses	NA	Patients were on a median of two preparations (range: 1–5)	NA	NA	In this study we assessed the nature and degree of informed consent in Iong–term psychiatric in–patients, with particular reference to these three criteria: (a) voluntary and continued permission, (b) knowledge of purpose of treatment, (c) knowledge of risks of treatment. The study compared the results between voluntary patients and detained patients.	Not-primary	Semi–structured interviews. Subjects were asked about the purpose and side–effects (as defined by the British National FormuIary; British MedicaI Association & RoyaI PharmaceuticaI society of Great Britain, 1998) of their medication, whether staff had explained their drug treatment, their willingness to take their medications and their belief about their right to refuse it.	NA	NA	NA	NA	NA	NA	This study assessed the nature and degree of informed consent in Iong-term psychiatric in-patients, with particular reference to these three criteria: (a) voluntary and continued permission, b) knowledge of purpose of treatment (c) knowledge of risks of treatment (side effects).	Legal status (detained or voluntary), Type of medication (Oral antipsychotic, intramuscular depot antipsychotic, antidepressant, lithium).	Of the patients, 44 (65%) did not know the purpose of any of their medications. OnIy 13 patients (19%) knew the purpose of aII their medications. KnowIedge was greater in detained patients (Fisher´s exact test, P=O.OO1) and those who had been in–patients for Iess than 1O years (z2=9.6, d.f.=1, P<O.OO2). Knowledge and attitudes were not associated with a specific type of medication. 34% of detaine…	x		x
Blenkiron 1996	The elderly and their medication: Understanding and compliance in a family practice	Blenkiron P.	1996	Postgraduate Medical Journal / 1996;72(853):671-676	english	Article	Observational - cross-sectional	80	England	mean age was 81.4 years (range 75 to 96 years) with 29% aged 85 years and above.	57% female, 43% male	Patients were selected from one of three different sources: those attending for ordinary consultation at the surgery (17 cases); those routinely visited for chronic stable conditions at home (16 cases); those visited at home after random selection of their name from the files (47 cases).	NA	NA	Twenty-one patients (26%) were taking no prescribed drugs. The other 59 patients were prescribed a total of 206 medicines. The mean number of drugs per participant were 2.7 and 4 was the commonest number of drugs prescribed.	NA	Acutely ill patients and those in nursing or residential homes were excluded.	This study aimed to assess, by directly questioning the patient, the extent and nature of prescribing to those aged 75 years and over in one rural dispensing practice. Patient compliance and understanding, difficulties with medication, and coping strategies to overcome perceived problems were all examined in detail.	Primary	Each patient was asked to show all medicines taken where possible, including those drugs not prescribed. Questions were asked about the name and purpose of each drug, and the number/timing of doses taken each day. The patient was asked to read the label instructions (with spectacles where required) to assess legibility. Enquiry was made about difficulties encountered in medicine taking, and any c…	NA	NA	NA	Patients understanding of purpose was categorised as yes, no or partial.	NA	NA	Medications taken (amount and type), Medication knowledge (name and purpose of each drug, and the number/timing of doses taken each day), compliance, and problems with their medicines.	NA	72% of participants knew the purpose of each medicine, 8% had a partial understanding of the purpose, and 20% had no knowledge of the purpose of their medications. Understanding the purpose was greater for certain drugs, e.g., analgesics (24 out of 29 drugs) and laxatives (eight out of 10 drugs), and less for others such as diuretics (12 of 22), low-dose aspirin (7 of 12) and cimetidine (2 of 6).…	x		x	x
Bosch-Lenders 2013	Wat weten de patiënt en zijn hulpverlener: de meerwaarde van een huisbezoek door de praktijkondersteuner bij de medicatiebeoordelingen van patiënten met polyfarmacie in de eerste lijn [How much do patients and health professionals (really) know? The surplus value of a home visit to the patient with polypharmacy by the practice nurse, to support medication reviews in primary care]	Bosch-Lenders D.; van den Akker M.; Stoffers H.E.; van der Kuy H.; Schols J.M.; Knottnerus J.A.	2013	Tijdschrift voor gerontologie en geriatrie / 2013;44(2):72-80	Dutch	Article	Observational - cross-cectional	550	The Netherlands	mean age of 73.1 years (SD 7.6).	48% female, 52% male	Primary practices (In South Limburg (The Netherlands) GP patients with polypharmacy were visited at home by a practice nurse)	NA	Educational level: none 1.9%, primary school 21.5%, primary or pre-vocational education 30.9%, General secondary education 5.9%, Secondary vocational education and vocational education 11.9%, Higher general and pre-university education 4.8%, Higher vocational education 10%, scientific education 3.1%.	the 550 patients used a toal of 5576 medications, of which 90.6% were prescribed. On average a patient used 9 prescribed medications.	Age 60 years or older, daily use of five or more chronic medications, mental competence, and adequate command of the Dutch language.	NA	We have mapped out how data from the GP´s practice nurse can contribute to a better understanding of the completeness and correctness of drug use in elderly patients with polypharmacy. To this end, three questions were answered: (1) Which and how much OTC medications is used by polypharmacy patients? (2) Do patients know the indications of the prescribed medication? (3) Does medication use accord…	Primary	The intervention started with a home visit by the practice nurse, who assessed the actual use of prescription and over-the-counter medications. Adherence was also discussed. In addition, an inventory was made for which indications the patient believed that medication was being taken. the self-reported indications were coded as "true", "incorrect" or "unknown". Indications scored "correct" if the …	NA	NA	NA	The self-reported indications were coded as "true", "incorrect" or "unknown".	Indications scored "correct" if the patient named the prescribed indication or correctly named the organ on which the drug acts.	NA	Knowledge of indications, use of OTC medications, correlation between patients use and medication use according to the GP and the pharmacist.	NA	Patients knew the indications for 64% of the prescribed medications, 5% were incorrect and 31% were unknown.	x			X
Bosch-Lenders 2016	Factors associated with appropriate knowledge of the indications for prescribed drugs among Community-Dwelling older patients with polypharmacy Wat weten ouderen met polyfarmacie van hun pillen?	Bosch-Lenders D.; Maessen D.W.H.A.; Stoffers H.E.J.H.J.; Knottnerus J.A.; Winkens B.; Van Den Akker M.	2016	Age and Ageing / 2016;45(3):353-359 Nederlands Tijdschrift voor Geneeskunde / 2016;160(37):D736	english + Dutch	Article	Observational - cross-cectional	754	The Netherlands	mean age 73.2 years	47% female, 53% male	In a primary care setting, using home interviews and postal questionnaires	NA	Educational level: No or low 71.3%, Intermediate or high 28.7%	average daily intake of 9 (SD 3.0) prescribed drugs (range 3-22). Average daily intake of 1 (SD 1.2) npn-prescribed drugs (range 0-9)	Patients aged 60 and over who met our criteria for polypharmacy: chronic use—i.e. > three months a year—of five or more prescribed drugs according to the pharmacy’s information system.	Patients were excluded by their GP if they had a life expectancy of <1 year, or were considered incompetent to act for themselves, or had insufficient command of Dutch.	The study aimed to identify factors associated with appropriate knowledge about the indications for drugs prescribed to older patients with polypharmacy.	Primary – what affect knowledge	Each participating patient was interviewed by a practice nurse who had been specially trained for this purpose. They made an inventory of all medications, prescribed and non-prescribed, used by the patient. For each of the prescribed drugs, the indication as perceived by the patient was recorded. Patients’ understanding of the indications for their prescribed drugs (i.e., ‘medication knowledge’) …	NA	NA	NA	Patients’ understanding of the indications for their prescribed drugs was classified as ‘correct’, ‘incorrect’ or ‘unknown’.	An indication was classified as ‘correct’ if the patient could correctly recall the purpose of the drug or could mention the correct organ (system) for which the drug was used.	Appropriate medication knowledge can be expressed at medication level and patient level. At medication level, it was expressed as the proportion of prescribed drugs whose indication was reported correctly by the patients. At patient level, it was expressed as the proportion of patients who could accurately recall the indication for their prescribed drugs. We used two cut-off values for ‘correct r…	Knowledge of indications. Factors that influence knowledge of indications.	Patient variables used in the analysis were sex (male, female); age (60–69, 70–79, ≥80 years); educational level (‘intermediate or high’—i.e. vocational education, secondary education and higher education—versus ‘no or low’), living situation (‘living independently alone’, ‘living independently with a partner’ or ‘living in a retirement home’), number of prescribed drugs (patient reported), numbe…	Medication level: The study participants correctly recalled the indication for 64.6% of prescribed drugs. Patients failed to recall the indication for 31.6% of the prescriptions and incorrectly reported the indications for 3.9% of prescribed drugs. Best known were the indications for diabetes drugs (81.9% correct). Patient level: One hundred and thirteen patients (15.0%) were able to correctly re…	x		x	x
Bulut 2013	How Much Do ED Patients Know About Medication Prescribed for Them on Discharge? A Pilot Study in Turkey.	Bulut, Hulya; Tanrıkulu, Gulay; Dal, Ümran; Kapucu, Sevgisun	2013	Journal of Emergency Nursing 05// 2013;39(3):e27-32	english	Article	Observational - cross sectional	100	Turkey	The mean age of study participants was 49.57 ± 21.37. 34% were between the ages of 30 and 40 years and 32% were 61 years or older.	53% female, 47% male	Emergency department	56% of the patients visiting the emergency department had experienced health problems before. Of these patients, 28% had hypertension, 10% had coronary artery disorders, and 9% had diabetes.	38% were primary school graduates; 38% were university graduates,	It was determined that 55% of the patients had used medications previously on a regular basis. Of these patients, 36% knew the name and purpose of a particular medication, 11% knew and understood the purpose but did not know the name of the medication, and 43.6% were taking 2 or more medications.	Patients in the emergency department who were 18 years old or older and agreed to be in the study were included.	The patients with primarily psychiatric complaints and those deemed too critically ill to participate (i.e., those who were unconscious or had sustained a major trauma) were excluded.	This descriptive study was carried out to determine the knowledge of patients related to the names, dosage, purpose, and course of medications given on discharge from emergency departments.	Primary	The questionnaire form included 5 questions regarding the patient’s sociodemographic characteristics and 15 questions about their knowledge related to medications given on discharge from the emergency department, such as names dosage, frequency, purpose, and course. At first, patients were questioned to determine their knowledge about their medications. A face-to-face interview was conducted, and…	NA	NA	The patients’ responses were compared with their prescriptions to justify the patients’ replies.	NA	NA	NA	Medication knowledge (Knowledge of the timing, Knowledge of indication, Knowledge the dosage, Knowledge of the name, Knowledge of duration of treatment).	Combined knowledge of medications (not only indications) was evaluated against gender, age, education, and information received from the ED staff.	It was determined that 55% of the patients had used medications previously on a regular basis. Of these patients, 36% knew the name and purpose of a particular medication, 11% knew and understood the purpose but did not know the name of the medication, and 43.6% were taking 2 or more medications.	x		x
Burns 1990	Elderly patients' understanding of their drug therapy: the effect of cognitive function.	Burns E; Austin CA; Bax ND	1990	Age Ageing Jul 1990;19(4):236-40	english	article	Observational - cross-cectional	207	England	The patients were aged 65-91 years; 72% of patients were 75 years or over, of whom 24% were over 85 years.	NA	A geriatric medical clinic	NA	NA	The median number of drugs taken by each patient in the three age groups (65-74, 75-84, and 85 or more) did not vary significantly (3, 4 and 3 drugs per patient, respectively).	NA	NA	This study examines the contribution of cognitive function to patients' understanding of their drug therapy and its potential risks.	Primary	Patients were asked to complete a questionnaire without assistance from relatives or friends and before seeing the doctor. A clinic nurse completed the form (in the patients' words) for those who were unable to do so themselves. Cognitive function was assessed. The questionnaire contains five questions: 1. The name or description of drugs taken, 2. The medical reason for taking each drug, 3. Whet…	NA	NA	NA	NA	NA	NA	Medication knowledge (name, indication). doctor-patient agreement on the number of drugs taken. (All analysis also compared results across three groups depending on cognitive function (CAPE score)). Number of patients who were satisfied with their knowledge of the reasons for their therapy or its possible adverse effects and number of patients who wanted more information. ADRs.	Age and CAPE score (cognitive function).	9% of patients did not know why they were taking any of their drugs; 51 % knew the indications for them all. The percentage of patients able to name and give the indications for their drugs was lowest in those aged over 75 years and did not differ between the two groups aged 75-84 years and 85 years or more. The level of agreement between patient and doctor on the number of drugs taken, and the k…	x		x
Chan 1984	Medication compliance in a Chinese psychiatric outpatient setting.	Chan, D W	1984	The British journal of medical psychology / 1984;57 ( Pt 1)(0370640, ayo):81-9	english	Article	Observational - cross-cectional	36	China	median 26 years, mean 29 years (range 17-53).	47% female, 53% male	The outpatient department of the psychiatric unit of a general hospital	19% were diagnosed as suffering from schizophrenia, 31% from obsessive-compulsive disorders, 28% from anxiety, and 22% from anxiety-depression.	NA (collects data on educational level (none, primary, secundary, collage), but does not report number of participants in each group only used in the multiple linear regression analysis.	NA	Psychiatric outpatients who attended in a two-month period the outpatient department of the psychiatric unit of a general hospital and were referred for psychological services, served as subjects in the study.	Young children with developmental disorders or diagnosed as mentally retarded, patients with primary alcohol or drug-related disorders, sexual disorders or concurrent physical diseases, and patients not on medication were excluded.	The present study aimed to investigate medication compliance in a Chinese psychiatric outpatient setting. Specifically, the extent to which self-report medication compliance was predictable from an array of socio-demographic and cognitive variables. In addition, compliers and non-compliers were distinguished on an array of knowledge and attitude variables. Further, a model was constructed assessi…	Non-primary	Data collected at the interview for the study included socio-demographic variables, knowledge and attitudes regarding medication and self-report medication compliance. Socio-demographic variables were obtained from medical records and confirmed by patient interview. They included age, sex, marital status (single, separated, divorced or married), occupation (student, unskilled, semi-skilled, cleri…	NA	NA	NA	NA	NA	NA	Data collected at the interview for the study included socio-demographic variables, knowledge and attitudes regarding medication and self-report medication compliance. Socio-demographic variables included age, sex, marital status (single, separated, divorced or married), occupation (student, unskilled, semi-skilled, clerical, semi-professional /professional), education level (none, primary, secon…	The study compared the knowledge of medications between patients with compliance vs non-compliance.	80% of patients with good compliance knew the purpose of their medications, compared with 50% in the group of patients with non-compliance.	x		x
Chan 2013	How much do elders with chronic conditions know about their medications?	Chan, Frank Wan-Kin; Wong, Fiona Yan-Yan; So, Wing Yee; Kung, Kenny; Wong, Carmen Ka-Man	2013	BMC Geriatrics 01// 2013;13(1):59-59	english	Article	Observational - cross sectional	412	Hong kong (china)	The mean age of the patients was 72.86 ± 7.70 years	46% female, 54% male	Patients aged 60 or older with chronic conditions or their caregivers were recruited from two general outpatient clinics and two medical outpatient clinics.	NA	Education: No formal education 17.9%, Kindergarten 0.7%, Primary school 36.8%, Secondary school 32.4%, University or above 12.3%, Missing (n=4).	he average number of medications prescribed was 3.75 ± 1.93.	Patients aged 60 or older with chronic conditions or their caregivers were recruited from two general outpatient clinics and two medical outpatient clinics.	Patients who spoke a non-Cantonese dialect or different language, had conditions that prevented effective communication (for example, patients who are deaf, mute, or have dementia or other psychological disorders) were excluded from the study.	In this study, we assessed patients' medication knowledge, specifically the number of medications prescribed, purpose, route, dosage, frequency, and side-effects/precautions of the medications of patients aged 60 or older with chronic conditions. We also assessed the factors affecting their knowledge.	primary	Participants were approached by trained interviewers to complete a semi-structured questionnaire. The study questionnaire was developed based on the “Medicine Knowledge Assessment Form” developed by the American Society on Aging and American Society of Consultant Pharmacists Foundation [6]. Patients or caregivers were first asked whether they had received and understood the instructions and infor…	NA	NA	NA	The correctness of each of the answers relating to medication knowledge were examined and categorized them as “Correct”, “Incorrect” or “Don’t know” for data analysis.	NA	NA	Knowledge of the number of medications prescribed by the pharmacy, the purpose of the medications, the regimen, including dosage, frequency and administration route were assessed. Patients or caregivers were also asked to name at least one side-effect or precaution of all their medications prescribed based on their own knowledge of the drug not on the basis of their own experiences. Self-reported…	NA (Assessed Factors affecting recalling side-effects of all medications prescribed (age, number of medications prescribed, educational level)).	We found that most of the patients could correctly answer the number (83.3%), the purpose (76.2%), the route (99.0%), the dosage (80.7%) and the frequency (74.1%) of all their prescribed medications. However, only 16 (3.9%) could state the side-effects for all their prescribed medications correctly.	x		x
Chandrasekhar 2019	Role of pharmacist led home medication review in community setting and the preparation of medication list	Chandrasekhar D.; Joseph E.; Ghaffoor F.A.; Thomas H.M.	2019	Clinical Epidemiology and Global Health / 2019;7(1):66-70	english	Article	Observational - cross sectional	85	India	Mean age 61.50, SD ±14.12years .47% were in the age group 40–59 years, 39% were in the age group 60–79 (39%) years old.	44% female, 56% male	Home Medication Review was conducted in a series of three patient home visits. Participants for this study were selected from various regions of Malappuram district.	NA	NA	NA	NA	NA	This study was conducted to identify, prevent and resolve potential medication-related problems, optimise pharmacotherapy and assist in achieving better health outcomes for patients at home.	not part of study aim but reported	Cases were referred by physician, according to the patient needs, and the need for drug counselling review of medication regimen. Pharmacist selects cases for Home Medication Review by assessing the patient medications, polypharmacy, risk for medication error, drug interactions etc. After developing a well-defined and validated questionnaire, pharmacist visits patient’s home, explains about the s…	NA	NA	NA	NA	NA	NA	Knowledge of medication (name of the drug, the reason for taking the medication, and the special instructions given during prescribing), Storage of medicines, Types of discrepancy and medication adherence before and after pharmacist intervention.	NA	Among the various drugs prescribed, the patient had a lack of knowledge in many factors like the name of the drug they are using (34%), the reason for taking the medication (27%), and the special instructions (27%) given during prescribing.	x		?	?
Chau 2011	Knowledge of oral drug treatment in immunocompromised patients on hospital discharge	Chau I.; Korb-Savoldelli V.; Trinquart L.; Caruba T.; Prognon P.; Durieux P.; Piketty C.; Sabatier B.	2011	Swiss Medical Weekly / 2011;141(JUNE):w13204	english	Article	Observational - cross sectional	55	France	Transplant patient (N = 17 (31%)): Median Age (years) 31 [23; 57] HIV patients (N = 38 (69%)): Median age (years) 51 [43; 56]	33% female, 67% male	The the 19-bed Immunology unit in a 720-bed French university hospital	NA	Transplant patient (N = 17 (31%)): Higher education level, n (%): 5(29%) HIV patients (N = 38 (69%)): Higher education level, n (%): 14 (34%)	median of 9 drugs per patient.	During the study period, all patients hospitalised in the Immunology unit, either HIV-infected patients or transplant recipients, were eligible for the study.	Non-French-speaking patients and the mentally impaired (mental retardation and dementia) were excluded.	The study aimed to evaluate the knowledge of oral drug treatment in immunocompromised patients on discharge, and to examine the relationship between the amount of knowledge and the patient or treatment characteristics.	primary	Patients’ knowledge of drug treatment was assessed using a self-reported questionnaire on discharge. It targeted knowledge according to four items: adequate knowledge of (1) drug name, (2) dosage (number, units and frequency of administration), (3) indication and (4) administration guidelines. Patients had to note all long-term oral drugs to be taken after discharge (did not have not have access …	NA	NA	After completion of the study, a pharmacist reviewed all questionnaires and checked the accuracy of the patients’ answers by comparing them to the true drug regimens, identified via computer-entered prescriptions and medical summaries.	NA	NA	A drug was deemed adequately known when the four combined knowledge components were known. We also considered 3-component knowledge adequate (drug name, indication and dosage). Forgotten drugs, unknown or indeterminate answers were rated as lack of knowledge.	Demographic data (age, sex, marital status, education level) and medication knowledge assessment data were collected through the self-reported questionnaire. Clinical data, including duration of the chronic disease (defined as time since HIV diagnosis or transplantation), hospital length of stay, number of medications on admission and discharge, whether the drug had been introduced during hospita…	Transplant or HIV patient, Duration of chronic disease, length of hospital stay, married or co-habiting, single or widowed, male, female, age, educational level, newly introduced medication or dosage modification, number of drugs.	Overall, 57% of prescribed drugs were adequately known, when considering the four knowledge components combined. The intra-patient correlation coefficient was estimated at 0.41, which means that if one prescribed drug is known by a particular patient, the probability of other prescribed drugs being known by this patient will increase. Concerning patient characteristics, older age, a low education…	x	x		x
Cheema 2018	Gaining insight into patient's medications and their self-reported experience of adverse drug reactions: A cross sectional study in the emergency department	Cheema E.; Sutcliffe P.; Singer D.R.J.	2018	International Journal of Pharmaceutical Sciences and Research / 2018;9(5):2067-2072	english	Article	Observational - cross sectional	256	United Kingdom (england)	age range was 17 - 96	52% female, 48% male	The ED of a large teaching hospital in the Midlands	NA	NA	The number of current medicines, including OTC use, ranged from 1 - 12.	The study included patients aged 16 or over, male or female, currently on treatment with one or more medications including OTC medications and who were attending the ED of the hospital with an acute medical presentation. Patients were eligible to participate if they were taking prescribed or OTC medications at the time of the study or had taken these medications in the last three months. Recruitm…	Patients were not included if they were under 16 years of age, pregnant or too unwell to participate.	This study aimed to gain insight into patients’ knowledge about their medicines and their experience of self-reported ADRs through the process of medicines reconciliation.	Primary	All patients were questioned on indications for their medicines, awareness of potential adverse effects, OTC and herbal use, history of ADRs in the last three months and lifestyle. Patients were allowed to seek the assistance of a relative, friend or carer to assist them in completing it.	NA	Patients were allowed to seek the assistance of a relative, friend or carer to assist them in completing it.	NA	NA	NA	NA	All patients were questioned on indications for their medications and awareness of potential adverse effects. Drugs associated with ADRs.	NA. (The study investigates the influence of various explanatory or independent variables (age, gender, BMI, ethnicity, medical conditions, number of medicines used by patients, smoking, intake of alcohol, awareness of reasons of medication use and prior warnings about ADRs) on the incidence of ADRs).	A total of 52 (20%) of the patients did not know the reason for taking their medications.	x		x
Chew 2021	Prevalence and predictors of medication non‐adherence among older community‐dwelling people with chronic disease in Singapore.	Chew, Suet Mei; Lee, Jia Hua; Lim, Su Fee; Liew, Min Jia; Xu, Yi; Towle, Rachel Marie	2021	Journal of Advanced Nursing (John Wiley & Sons, Inc.) 10// 2021;77(10):4069-4080	english	Article	Observational - cross sectional	400	Singapore	The mean age of the total sample 76.19 years old (SD 8.47), ranging from 60 to 97 years old.	56% female, 44% male	A tertiary public hospital in Singapore.	Number of chronic diseases, median (IQR) 3 (2.0)	Education level: Primary or no formal education 77%, Secondary school 17%, Tertiary and above 6%)	NA	We employed the convenience sampling method to recruit participants based on the following inclusion criteria: (i) community-dwelling older people aged ≥60 years old; (ii) diagnosed with at least one chronic disease; (iii) enrolled under the ‘Hospital-to- Home’ programme or the Community Nursing programme situated at the Community Nurse Posts; (iv) had yet to receive any medication management int…	We excluded older people with a diagnosis of dementia or known cognitive impairment documented in their electronic medical records as they were unable to give us their consent for this study.	The study aimed to determine the prevalence and predictors of medication non-adherence among older community-dwelling people with at least one chronic disease in Singapore.	Not-primary	We conducted a cross-sectional survey study over a period of eight months in the largest tertiary public hospital in Singapore. Data were collected based on self-reported responses of participants to a questionnaire administered by community nurses. Medication non-adherence was assessed using the self-report 5-item Medication Adherence Report Scale, operationalized as a score of <25. A list of po…	Self-report questionnaire: Knowledge of the purpose of each medication: “I know every single medication”/“I know some of them only”/“I don't know any”.	NA	NA	Self-rated understanding “I know every single medication”, “I know some of them only”, “I don't know any”	NA	NA	The outcome variable was the self-reported medication adherence, measured using the five-item Medication Adherence Report Scale (MARS-5). Apart from the MARS-5, we included a questionnaire related to the potential predictors of medication non-adherence. This questionnaire comprised a total of 32 items concerning socio-economic factors (nine items), patient-related factors (13 items), therapy-rela…	NA (investigated factors associated with adherence).	Knowledge of the purpose of each medication: 52% “I know every single medication”, 31% “I know some of them only”, 17% I don't know any”. Five factors emerged as explanatory predictors of non-adherence, which included smoker (p = .025), perceived complicated medication regime (p = .009), feeling dissatisfied with medication regime (p = .018), no full knowledge of purpose of medications (p = .002)…	x		x
Chieng 2021	How do hospitals help patients prepare for and participate in outpatient clinics?	Chieng, Michael; Southwell, Thomas; Shand, George; Humphries, Aimee; Heap, Naomi; Chapman, Laura	2021	Internal Medicine Journal 10// 2021;51(10):1700-1706	english	Article	Observational - cross-cectional	50	New Zealand	The mean age of recruited participants was 64 years.	42% female, 58% male	General medicine outpatient clinics	NA	NA	Participants taking regular medications 80%, Mean number of regular medications amongst participants 4.34 Polypharmacy (five or more regular medications): 56% of participants	All English-speaking adults attending a follow-up GM OPC were invited to participate. All participants provided verbal consent and were able to access the written participant information sheet via email.	Patients were excluded if their last health encounter with WDHB was more than 12 months prior or if they did not answer their phone after two separate attempts 30 min apart.	To assess how hospitals prepare patients for their outpatient appointments and encourage people to participate actively in their own care.	not part of study aim but reported	A prospective, interviewer-assisted phone survey of general medicine follow-up clinic attendees was carried out over a 6-week period. A standardised multiple-choice questionnaire was devised in the absence of validated tools (Fig. 1). Questions assessed patients’ perceptions of information provided to them before their OPC. Participants’ medication knowledge was assessed using questions adapted f…	Do you think you could explain to someone else what each of your medications are for?	NA	NA	Self-rated answers: All or most of them, More than half of them, Less than half of them, None or only few of them.	NA	NA	Patients’ perceptions of information provided to them before their OPC (outpatient clinic). Patients self-reported knowledge of indication for drugs, side effects and whether they have been supplied with a written list of medications.	NA	80% of participants were taking regular medications. 80% of regular medication users felt they could explain the indications for all their medications, and an additional 15% felt they could explain the indications for more than half of them. 5% claimed to be able to explain the indication for less than half of the medication. In respect to side-effects of medications, 15 (37.5%) felt they were ab…	x		x
Chin 2021	Health Literacy, Processing Capacity, Illness Knowledge, and Actionable Memory for Medication Taking in Type 2 Diabetes: Cross-Sectional Analysis	Chin J.; Wang H.; Awwad A.W.; Graumlich J.F.; Wolf M.S.; Morrow D.G.	2021	Journal of General Internal Medicine / 2021;36(7):1921-1927	english	Article	Observational - cross sectional	674	USA	mean age = 63.6, SD = 10.10.	55% female, 45% male	Two outpatient primary care internal medicine clinics in Chicago and Peoria, Illinois.	NA	About two-thirds of participants had more than high school education.	Participants’ mean number of prescribed medications was 7.23 (SD = 2.84).	The inclusion criteria for study participant enrollment were diagnosis of type II diabetes mellitus, age 40 years or older, 5 or more current medications, native speaker of English, and glycosylated hemoglobin (HbA1c) 6.0 or more.	Exclusion criteria were physical or cognitive impairments (e.g., stroke in the last 3 years, current cancer treatment with radiation or chemotherapy), score of 4 or more errors on the short screen for dementia, visual impairment (corrected vision less than 20/50), or auditory impairment.	The current study examined how health literacy and its components (processing capacity and illness knowledge ) influence memory for medication purpose.	Primary	Research personnel (RP) scheduled the baseline research visit to coincide with the next clinic visit with the primary care clinician. Participants received instructions to bring all their medications to the visit in their original, labelled containers. During the visit, RP recorded responses to verbal questions (e.g., number of years since diagnosis of diabetes), and administered survey instrumen…	What is the medicine for?”	NA	NA	NA	For analysis, the investigators calculated the mean number of correctly remembered medication purposes in the regimen: the number of medication purposes scored as correct divided by the total number of medications in the regimen.	NA	1) Measure of Self-Care: Actionable Memory for Medication Taking. 2) Health Literacy. Health literacy was measured by the REALM (Rapid Estimate of Adult Literacy in Medicine). 3) Health Literacy-Related Abilities: Processing Capacity and Health Knowledge. Processing capacity (PC) was measured by the Letter Comparison and Pattern Comparison tests, commonly used to evaluate individual differences i…	Correlations among Age, Education, Processing Capacity, Health Knowledge, Health Literacy, and Memory for Medication Purpose.	The average accuracy score of memory for medication purposes was 0.87 (SD = 0.21). Age and education were significantly associated with medication purpose: Younger and more educated participants better remembered the purpose of their medications. After adding Processing Capacity and Health Knowledge to the model, age, education, Processing Capacity, and Health Knowledge were all significantly ass…	x			x
Chung 2002	Knowledge of prescription medications among elderly emergency department patients.	Chung MK; Bartfield JM; Chung, Michael K; Bartfield, Joel M	2002	Annals of Emergency Medicine Jun 2002;39(6):605-608	english	Article	Observational - cross-cectional	77	USA	average age of 76.6 years (SD 6.9 years) and median age of 76.0 years.	62% female, 38% male	The emergency department of a tertiary care, urban hospital	NA	NA	The study group took 458 prescription medications (including 26 as needed medications), for a per patient average of 5.9 medications (median 6).	After obtaining informed consent, interviews were conducted on a convenience sample of elderly (>65 years) patients seen in the ED of a tertiary care, urban hospital.	Exclusion criteria included patients who were: (1) medically unstable; (2) residents of nursing homes or extended care facilities; (3) disoriented to person, place, or time; (4) not currently taking any prescription medications; or (5) unable to recall their pharmacy name.	This study aimed to assess, by direct interview of elderly patients seen in the ED, the extent to which they understand their prescription medications, including doses, frequency of use, and indication for use.	primary	Patients older than 65 years who presented to the ED of an urban teaching hospital were interviewed concerning their prescription medications and the indications for their use. Patients were asked the following questions about their prescription medications (including prescription as needed medications): (1) names, (2) doses, (3) dose frequency, (4) indication, and (5) “Has your doctor made any c…	For what reason do you take this medication?”	Patients were allowed to consult medication lists, prescription bottles, or any companions with them at the time of the interview.	Indications were referenced in the Physicians’ Desk Reference for accuracy.	NA	NA	NA	Medication knowledge (names, doses, dose frequency, indication). In addition, 2 other analyses were performed: The influence of number of medications taken and age on not being able to name at least one medication.	NA	42.8% of patients were able to correctly identify all of their prescription medications. Patients correctly identified 65.5% of dosages (32.5% of patients named all dosages correctly), 91.4% of dosing intervals (57.1% of patients named all intervals correctly), and 83.3% of indications (63.3% of patients named all indications correctly).	x		x	x
Collard 2017	Impact d’un temps d’éducation thérapeutique avec remise d’un support écrit sur la connaissance des traitements et l’observance des patients âgés: Résultats d’une étude pilote = Impact of therapeutic education with a written document on treatments knowledg	Collard, Claire Vanhaecke; Michaut, Laetitia; Caillierez, Florian; Parra, Daniel; Bonnefoy, Marc	2017	Gériatrie et Psychologie Neuropsychiatrie du Vieillissement 12// 2017;15(4):394-400	French	Article	Interventional - before/aftert	89	France	average age 81.9 years ± 4.4	47% female, 53% male	Primary practice.	The mean Charlson score was 1.45. 61.8% of patients had a Charlson score of 0-1 (mild comorbidities), 36% had a score betwwen 2 and 4 (moderate comorbidities) and 2.2% had a score of at least 5, ie. severe comorbidity.	NA	the avaerge number of drugs taken per day was 5.83 (12.74) range 2-14. 66.3% used 5 or more medicastions and 33.7% of patients used 2-4 drugs.	Patients aged 75 or older, living at home, able to read and communicate orally in Franch, and taking at least one medication daily. Medication intake had to be managed by the participant or by a relative who was not a health professional.	Participants with cognitive impairment with a mini mental state examination (MMSE) of less than 15, whose treatment was managed by a professional or living in an institution, were excluded.	The object of this study was to evaluate the knowledge of treatment in the elderly before and after a time of oral therapeutic education accompanied by the submission of a written educational support. The impact of that education on the adherence was also evaluated.	Primary	Test of knowledge before and 3 months after an education intervention. The participants knowledge of his treatment was assessed on the following creteria: knowledge of the name of the treatment, their indication, their dosage and their schedule of intake.	NA	NA	NA	NA	NA	NA	Medication adherence (assessed by the Morisky score), medication knowledge (name, indication, dosage).	NA	Knowledge of medication indication at baseline was 80% (±SD 27), after 3 months knowledge of indication was 91% (±SD 20) (P=0.01).	x			x
Dhote 1997	What hospitalized patients know about their treatments?	Dhote R.; Conort O.; Hazebroucq G.; Christoforov B.	1997	Journal de Pharmacie Clinique / 1997;16(2):117-120	French	Article	Observational - cross-cectional	91	France	mean age 65 ± 15 years	53% female, 47% male	Medical and surgical departments of Cochin Hospital, Paris.	NA	NA	The mean drug intake was 6.0 ±2.6 (range 1-17)	NA. (Hospitalized patients were recruited chronologically as they were admitted. )	We excluded those unable to answer the questionnaire for linguistic reasons or if they were receiving intensive care treatments, cancer chemotherapy or anti-viral treatments.	The study aimed to evaluate what hospitalized patients know about their treatments, then to find out factors influencing this knowledge and the origin of the information.	Primary	Interview conducted by pharmacy students, included three parts: knowledge of indication, knowledge of doses and timing of dosages, and origin of their information. The interview was carried out at the end of hospitalization most often on the day before discharge.	Do you know the name of your medications and why they are prescribed (the patient can choose 1) yes list them with indications, 2) no.	NA	NA	NA	NA	NA	Knowledge of indication, knowledge of doses and timing of dosages, and origin of their information. Knowledge of indication for different drug classes. Knowledge of treatment in relation to age and occupation.	Age (0-50 years, 51-60 years, 61-70 years, 71-80 years, 81 years or older), profession (manual worker, employee, executive, no occupation). Knowledge of indication for different drug classes (cardiovascular, central nervous system, anti-inflammatory, gastroenterology, anti-infective, endocrinology, pulmonology, other).	Knowledge of indication was 67.5% overall. Knowledge of indication by drug class: cardiovascular 76%, central nervous system 73%, anti-inflammatory 76%, gastroenterology 67%, anti-infective 68%, endocrinology 67%, pulmonology 53%, other 79%. Knowledge of indications were 61% for medications prescribed at the hospital and 78% for medications prescribed in the city. There was a correlation between …	x			x
Didone 2021	Appropriate knowledge of the indications for medications in use among older individuals assisted in the Jornada cientifica dos academicos de farmacia-bioquimica	Didone T.V.N.; Borelli P.; Casari P.B.B.; de Souza R.R.; Jorge T.R.; Guerra-Shinohara E.M.	2021	Brazilian Journal of Pharmaceutical Sciences / 2021;57:e19043	english	Article	Observational - cross-cectional	117	Brazil	mean (SD) age: 72.6 (8.1)	58% female, 42% male	NA (the city of Santa Cruz da Esperança, located in the state of São Paulo, Brazil)	High blood pressure: 60.7%, Diabetes mellitus: 29.1%, High blood cholesterol: 23.9%, Heart disease: 15.4%, Depression: 9.4%, Labyrinthitis: 6.8%, Thyroid disease: 6.0%, Stroke: 5.1%, Prostate disease: 4.3%, Cancer: 3.4%, Diverticulitis: 3.4%, Vertebral column disease: 3.4%, Peripheral vascular disease: 3.4%	Educational level: No education 49%, Incomplete elementary 34%, Complete elementary to university 17%	means (SD) number of medications: 5.1 (3.3). Regarding the medications in use, 22.2% of the included individuals were using 1 or 2 medications, 23.9% were using 3 or 4, 28.2% were using 5 or 6, and 25.6% were using 7 or more.	Community-dwelling individuals aged ≥60 years and who were using at least one medication were included by convenience from January 7 to January 23, 2014.	Individuals who could not communicate verbally were excluded.	The objectives of this work were to identify (a) the predictors of the appropriate recall of indications, and (b) the medication categories whose indications were inappropriately recalled that presented the most unmatching medications.	Primary	Individuals were interviewed face-to-face at home by means of a structured questionnaire in order to assess the following data: gender, age, educational level, personal monthly income, living arrangement, self-perceived health, self-reported illnesses, and information on medications in use. All medications used within the 15 days preceding the interview date were registered according to self-repo…	For what do/will you have to take/use this medication?	We allowed participants to read the prescription if needed.	Answers were compared to the UpToDate database.	Answers were categorised as correct, incomplete, unknown, or incorrect.	We considered an indication recall to be appropriate when answers were either correct or incomplete, and inappropriate when answers were either unknown or incorrect. Medication knowledge of each participant was calculated. It was expressed as the proportion of medications in use whose indications were appropriately recalled.	NA	Gender, age, educational level, personal monthly income, living arrangement, self-perceived health, self-reported illnesses, and information on medications in use. All medications used within the 15 days preceding the interview, Medication knowledge of each participant was calculated as the proportion of medications in use whose indications were appropriately recalled.	Eleven logistic regression models were used to predict the dependent variable: the appropriate recall of 100% of indications (as a dichotomous variable, contrasting with the appropriate recall of <100% of indications). The independent variables were: gender (male, female); age (60–69, 70–79, and ≥80 years); educational level (no education, incomplete elementary, complete elementary to university)…	Sixty-one (52.1%) of the included individuals appropriately recalled 100% of the indications for the medications in use. The appropriate recall of all indications was negatively associated with the number of medications in use (e.g., individuals taking 5–6 medications were 25 times less likely to appropriately recall all indications than those taking 1–2). Individuals who used 3 to 4, 5 to 6, and…	x		x	x
Field 2006	'Can I come off the tablets now?' A qualitative analysis of heart failure patients' understanding of their medication	Field K.; Ziebland S.; McPherson A.; Lehman R.	2006	Family practice / 2006;23(6):624-630	english	Article	Qualitative	37	United Kingdom (england)	aged between 33 and 84 years of age	NA	Patients were interviewed in their own homes	NA	NA	NA	people at all stages of heart failure. Respondents included those recently diagnosed, those who could not recall being told that they had heart failure and people with valvular heart disease who described having been ‘in and out of heart failure’ for years. People were invited to take part through GPs, cardiologists, specialist nurses and patient support groups.	NA	To examine whether heart failure patients’ awareness of the purpose and side effects of their medicines equips them to participate in informed discussions about treatments.	Primary	37 patients with heart failure aged between 33 and 84 years of age were interviewed in their own homes by an experienced qualitative researcher. People were encouraged to tell their stories of heart failure from when they first suspected they had a heart problem. Interviews lasted 45 to 120 minutes. The open-ended narrative interviews gave respondents as much time as required to talk about their …	NA	NA	NA	NA	NA	NA	Patients’ awareness of side effects and their understanding of the purpose of medication.	Age, Treated by specialist nurse (%), % of professional and higher managerial occupational groups.	All groups understood that medication was important and had developed methods (dosette boxes, alarm clocks) to cope. Three levels of awareness were identified. People at Level 1 did not know the purpose or possible side effects of their medication; those at Level 2 knew the names and main side effects and relied on doctors to provide detailed information. People at Level 3 understood their diagno…			x
Fletcher 1979	Patients' understanding of prescribed drugs	Fletcher S.W.; Fletcher R.H.; Thomas D.C.; Hamann C.	1979	Journal of Community Health / 1979;4(3):183-189	english	Article	Observational - cross-cectional	143	Canada	mean age 63 years	NA	This study took place in the Medical Polyclinic of the Royal Victoria Hospital, Montreal, a large multispecialty clinic	NA	NA	The patients were given prescriptions for a mean of 3.0 medications (range 0-11). After excluding medications to be taken only as needed, patients were directed to take a mean of 5.2 doses per day (range 0-24). Ten of the 143 patients (7%) were given no medication prescriptions and were not included in the analysis of drug knowledge.	Patients were included in the study if they had attended the Department of Medicine's clinics at least twice in the past year and for at least one year.	NA	This study was undertaken to measure the extent to which patients regularly attending the medical clinics of a large university teaching hospital have acquired basic knowledge of the medications prescribed for them--their identity, purpose, and dose schedule. In addition, associations between communication in the doctor-patient encounter and this knowledge were assessed.	Primary	Patients who regularly attend the medical clinics of a large, urban teaching hospital were asked to recall the identity, purpose, and dose schedule of medications that were prescribed for them. Patients' responses were compared to the medications actually prescribed by their physicians. Patients were interviewed by one of the investigators immediately after leaving their physician's office. They …	NA	They could use any aid they wished--prescriptions, medication bottles, notes, relatives, etc.--to answer these questions about medications.	Patients' responses were compared to the medications actually prescribed by their physicians.	NA	NA	NA	Patients were asked to recall the identity, purpose, and dose schedule of medications that were prescribed for them. Patients' responses were compared to the medications actually prescribed by their physicians.	Characteristics that were measured as numerical discrete data (age, number of medical problems, number of medications, experience with the clinic including visits per year and number of years attending the clinic, and experience with the current physician including total visits and number of months under his/her care) were assessed by ordinary least squares analysis, taking the response as the pr…	65% of patients (n=133) knew the indications for all their medications. Of all medications (n=432), 83% of the indications were known. After assessing a variety of factors that might be associated with knowledge of medications, three emerged that were all inversely related to this variable: age, the number of medical problems, and the number of medications prescribed. These factors were associate…	x		x	x
Fredericksen 2018	Medication understanding among patients living with multiple chronic conditions: Implications for patient-reported measures of adherence.	Fredericksen, R J; Gibbons, L; Brown, S; Edwards, T C; Yang, F M; Fitzsimmons, E; Alperovitz-Bichell, K; Godfrey, M; Wang, A; Church, A; Gutierrez, C; Paez, E; Dant, L; Loo, S; Walcott, M; Mugavero, M J; Mayer, K; Mathews, W C; Patrick, D L; Crane, P K	2018	Research in Social & Administrative Pharmacy 06// 2018;14(6):540-544	english	Article	Observational - cross-cectional	57	USA	The mean age of patients was 53 (SD 9 years, range 35–74 years old).	37% female, 63% male	Interviews were conducted on-site with patients of three clinics within the Centers for AIDS Research Network of Integrated Clinical Systems (CNICS), and four community health centers across the U.S.	Used medications for: HIV 58%, Diabetes 61%, CVD 16%, Hypertension 75%, Dyslipidemia 60%, Depression 60%	NA	Patients were prescribed a mean of 3.3 (SD 1.1) classes of medications for these conditions.	Participants were English and Spanish-speaking patients prescribed three or more medications from the following classes: ARVs, antihypertensives, lipid-lowering medications, diabetes medications, anticonvulsants, antidepressants, mood stabilizers, antipsychotics, medication for cardiovascular disease (CVD) (excluding aspirin), and/or osteoporosis medications.	Patients with known cognitive impairment were excluded.	This research aimed to understand to what extent patients in the study clinic populations could 1) name each medication, 2) identify its associated class (i.e., “antiretrovirals” for HIV medications), and 3) articulate the medication’s intended purpose.	Primary	An interview guide was developed based on existing measures of medication-related health literacy. Patients were asked to bring in all of their currently prescribed medications to the interview, and to name their prescribed medications from memory. Patients were then asked to place their medications outside of their containers on a surface in front of them, name each (either generic or brand name…	NA	NA	NA	NA	NA	NA	1) whether or not the patient could name all of their medications; 2) self-described method of categorizing medications; and 3) whether or not the purpose of the medication was understood.	NA	30% of patients could not name at least one of their medications; 19% did not know their purpose; 30% held misconceptions about the purpose of one or more medications. There was no significant difference in ability to state medication purpose between patients using medi-sets, pre-packaged rolls, or blister packs and patients who stored pills in their original containers (p=0.73). No demographic g…	x		x
Freyer 2016	Discharge medication - What do patients know about their medication on discharge?	Freyer J.; Greibetaing C.; Buchal P.; Kabitz H.-J.; Kasprick L.; Schuchmann M.; Sultzer R.; Schiek S.; Bertsche T.	2016	Deutsche Medizinische Wochenschrift / 2016;141(15):e150-e156	german	Article	Observational - cross-cectional	179	Germany	Age, medican (IQR): in-hospital patients 73 (62-81), Rehabilitation patients 81 (76-86)	60% female, 40% male	In hospital (two internal medicine departments in an acute care hospital and three wards of an inpatient geriatric rehabilitation facility)	NA	Educational qualification: without vocational trianing 23%, vocational trianing 64%, studing 12%	Median nubmer of drugs at discharge (IQR): in-hospital patients 8 (5-10), Rehabilitation patients 9 (7-12)	All patients were consecutively enrolled on weekdays during the study period. Inclusion criteria were: 1) the patient's ability to provide written and verbal consent, 2) discharge to home, and 3) self-responsible use of at least one medication.	Patients in whom drug use after discharge was done by a nursing service, were not included in the study.	The present study aimed to examine how well patients are informed about their discharge medication and which factors, such as a medication plan, influence the patients' level of knowledge. In addition, it should be investigated whether drugs that are newly prescribed for inpatient treatment or are associated with an increased potential risk for adverse drug reactions are particularly affected by …	Primary	The interview took place within one working day before the patient was discharged from the hospital. A medication plan brought by the patient could be used, relatives could be consulted to answer the questions. In the interview, the patient should name the following five aspects of each of his discharge medications: Drug or active ingredient name, Dosage form, Potency, Application scheme and Appl…	NA	A medication plan brought by the patient could be used, relatives could be consulted to answer the questions.	NA	NA	The level of knowledge is defined as the proportion of correctly named discharge medications per patient.	NA	Medication knowledge (name, dosage form, strength, Application scheme and indication). Factors influencing knowledge (age, gender, setting, length of hospitalization, use of a medication plan, consultation of a relative and the number of discharge medications). Differences between the groups (risk drugs vs. non-risk drugs; newly scheduled drugs vs. drugs already prescribed before admission) were …	The level of knowledge was considered as a dependent variable (which can only assume values between 0 and 100) and the characteristics age, gender, setting, length of hospitalization, use of a medication plan, consultation of a relative and the number of discharge medications as possible independent variables (influencing factors).	Knowledge of indications for drugs prescribed before admission 59%, knowledge of indications for drugs prescribed during admission 8%. Knowledge of indications for non-risk drugs 38%, knowledge of indications for risk-drugs 35%.	x			x
Gama 2021	Older people's knowledge of the purpose of drugs prescribed at primary care appointments	Gama R.S.; Passos L.C.S.; Amorim W.W.; Souza R.M.; Queiroga H.M.; Macedo J.C.; de Oliveira Nunes L.G.; Oliveira M.G.	2021	Revista da Associacao Medica Brasileira / 2021;67(11):1586-1594	english	Article	Observational - cross-cectional	674	Brazil	Age Mean (SD) 70 years (±7.1 years)	69% female, 31% male	22 public primary healthcare units in Brazil.	Diagnose of hypertension and/or diabetes: Yes 84.3%, No 15.7%	NA	the mean number of prescribed drugs was 2.93 (±1.8), and 18.8% of the patients had prescriptions for ≥5 drugs.	Eligible patients consisted of people aged 60 years or above, who were waiting for medical consultations in the study facilities.	Individuals who left the medical consultations without receiving a medical prescription, those who had hearing impairments and/or severe cognitive impairments, and those who were not accompanied by a person who could answer questions related to the participant’s functional status in the interview process were excluded.	This study aimed to assess older people’s knowledge of the purpose of drugs prescribed at medical appointments in primary health units in Brazil and to identify the possible factors related to their levels of knowledge.	Primary	The participant interviews were conducted before and after their medical consultations at the primary care facilities. The level of knowledge of prescribed medications was assessed using two questions: “Do you know the purpose of this medication?” (yes/no). If the patient answered “yes,” then they were asked, “What is the purpose?” The patient’s understanding of the drug’s purpose was assessed af…	“Do you know the purpose of this medication?” (yes/no). If the patient answered “yes,” then they were asked, “What is the purpose?”	NA	The patient’s understanding of the drug’s purpose was assessed after the consultation and was determined by comparing their responses with the information in the medication prescription.	yes/no. Patients were classified into two groups as follows: lower insight of drug’s purpose (not knowing at least one purpose of their medications) and absent insight of drug’s purpose (not knowing the purposes of any of their medications).	NA	NA	Knowledge of purpose of medications, factors associated with knowledge. The sociodemographic data included information on sex, skin color, age, marital status, work situation, personal income, and literacy. The clinical and functional data included information on self-rated health, self-rated memory, cognitive impairment (assessed using the Mini-Mental State Examination (MMSE) with different cut-…	Sex, skin color, age, marital status, work situation, personal income, literacy, self-rated health, self-rated memory, cognitive impairment, functional status, visual impairment, hearing impairment, insomnia, clinical and self-reported diseases, chronic use of medications (continuous use of drugs), and hospitalization within the past 12 months, polypharmacy, length of medical consultation, and ph…	Overall, 11.6% of patients did not know the purpose of any of their prescribed drugs, and 40.4% did not know the purpose of at least one prescribed drug. Of the 1991 prescribed drugs, patients did not know the purpose of 537. The top 10 most prescribed drugs for which patients did not know the purpose are shown in Table 2 (Top five: Hydrochlorothiazide 7.3%, Salicylic acid 6.7%, Losartan 5.6%, Me…	x		x	x
German 1982 + Klein 1982	Publication 1: Knowledge of and compliance with drug regimens in the elderly Publication 2: Aging and its relationship to health knowledge and medication compliance	Publication 1: German P.S.; Klein L.E.; McPhee S.J.; Smith C.R. Publication 2: Klein L.E.; German P.S.; McPhee S.J.; Smith C.R.; Levine D.M.	1982	Publication 1: Journal of the American Geriatrics Society / 1982;30(9):568-571 Publication 2: Gerontologist / 1982;22(4):384-387	english	Article	Observational - cross-cectional	545	USA	Publication 1: NA Publication 2: Age 65 years or older 31.6%	German 1982: NA Klein 1982: 53% female, 47% male	Home thelephone interview one month after discharge from the general medical service of the Johns Hopkins Hospital.	NA	NA	German 1982: NA Klein 1982: 416 participants taking 1,037 separate long-term medications on a continuous or PRN basis	Patients discharged from the general medical service of the Johns Hopkins Hospital who were to be followed in the hospital's outpatient department. Patients were eligible for inclusion in the study if they had a telephone at home and were judged capable of participating in a telephone interview (e.g., not severely hearing impaired or severely demented).	Those who would not be followed up in the outpatient department, those without a telephone, and those who were deaf or severely demented and therefore unable to carry on a telephone interview.	German 1982: The major purpose of this study was to test whether a targeted interview communicating knowledge about the patient’s condition and drug regimen at the time of discharge from the hospital would result in greater knowledge at the time of the follow-up telephone interview one month after discharge. A second area examined at the time of follow-up was whether such increased knowledge, if …	Primary	Information was collected at the time of hospital discharge on diagnosis and medications prescribed for each of the participants by abstracting the medical records. Additional data were collected one month post discharge by interviewing patients at home over the telephone. Interviews followed a structured multiple choice questionnaire format. Questions asked during the interviews dealt with knowl…	NA	NA	Knowledge of drug purpose was determined by assessing the participant's ability to identify correctly the disorder for which the drug was prescribed or the specific therapeutic action intended for the drug.	NA	Drug knowledge rates were computed in two ways: (a) as the percentage of individuals in each age group knowledgeable about all medications prescribed for them (i.e., using the individual person as the unit of analysis) and (b) as the percentage of medications per age group for which knowledge was demonstrated (i.e., using the individual medication as the unit of analysis).	NA	German 1982: Knowledge of drug purpose, knowledge of drug purpose depending on age and number of drugs used. Compliance. Klein 1982: Knowledge of medical diagnosis, Knowledge of drug purpose, Medication compliance, Differences in levels of knowledge and compliance between age groups (less than 65 years of age vs. 65 years of age and older).	German 1982: Age, number of drugs prescribed, perceived provider information (patients report on whether the provider had informed them during hospitalization). Klein 1982: Differences in levels of knowledge and compliance between age groups (less than 65 years of age vs. 65 years of age and older) were analyzed.	German 1982: Knowledge of drug purpose by age group: patients under 65 years: knowledge of drug purpose 68.9%. Patients 65 or older: knowledge of drug purpose 54.5%. Klein 1982: Elderly patients were significantly less likely than the younger patients to be able to correctly describe the purpose of their medications. This was true both when knowledge was analyzed using the individual as the unit …	x		x	x
Goh 2014	Effectiveness of medication review in improving medication knowledge and adherence in primary care patients	Goh B.Q.; Tay A.H.P.; Khoo R.S.Y.; Goh B.K.; Lo P.F.L.; Lim C.J.F.	2014	Proceedings of Singapore Healthcare / 2014;23(2):134-141	english	Article	Interventional - before/after	196	Singapore	Age (years) Mean±SD 70±8	49% female, 51% male	Four polyclinics providing primary care in the northeastern and central regions of Singapore	NA	Education level: No education 50%, Primary 34%, Secondary 12%, Tertiary 4%	The mean number of chronic medications prescribed per participant was 7.5±2.0.	They were at least 21 years of age, and were on polypharmacy with chronic medications (defined as having five or more medications being prescribed)	Participants were excluded if they had cognitive impairment or language barriers or if they had received prior medication review.	This research study aimed to determine the effectiveness of medication review as an intervention to improve patients’ medication knowledge (defined as dosage, frequency, indication, storage condition and administration of medicine) and their adherence to their chronic medication in the primary care setting.	Primary	A two-part questionnaire instrument solicited information on demographic characteristics, education level, employment and living status, medical and medication history, level of independence with regards to medication administration and use of medication aids. A Medication Knowledge Index scoring system was used in the questionnaire to report the test results of the patient’s knowledge on the dos…	NA	NA	NA	NA	The patient’s knowledge was quantified using the following formula: Medication Knowledge Index Score = Number of medications correctly verbalised for each Knowledge Index, divided by the total number of medications patient is prescribed. For example, four medications with indications correctly verbalised/ a total of five medications = 0.8. Total score=Σ (patient’s individual medication knowledge …	NA	Medication knowledge (respectively on dose, frequency, indication, storage and administration) and medication adherence.	Educational level (also measures the Association between medication knowledge and adherence).	Before medication review intervention 93.8% demonstrated medication knowledge deficits, of these 85.6% did not know the indication of at least one medication. At the follow-up visit 63,6% did not know the indication of at least one medication.	x		x
Gonzalez Lopez 2016	Degree of adherence and knowledge prior to medication reconciliation in patients on peritoneal dialysis	Gonzalez Lopez A.; Nava Rebollo A.; Andres Martin B.; Herrera Gomez F.; Santana Zapatero H.; Diego Martin J.; Casquero Fernandez F.; Chocarro Martinez A.; Escaja Muga C.; Diaz Molina H.; Grande Villoria J.	2016	Nefrologia / 2016;36(4):459-460	english	Article (short letter to the editor)	Observational - cross-cectional	17	Spain	mean age of 65.29 years (47–86)	24% female, 76% male	Nefrology department	Diabetes, 23.5%; cardiovascular disease, 23.5%; and hyperten-sion, 100%.	NA	number ofdrugs, 12.59 (9–17); number of pills, 13.59 (8–27);	Patients in peritoneal dialysis	NA	We conducted a study to determine which drugs were prescribed on our unit, as well as medication adherence and knowledge on the part of the patients and/or caregivers as a starting point for reconciliation.	Not primary	Knowledge was calculated using the knowledge and abilities assessment scale (adaptation of2 scales, DRUGS and MedTake).	NA	NA	NA	NA	NA	NA	The following variables were collected: Age, sex, time in dialysis, comorbid conditions (diabetes mellitus, cardiovascular disease and hypertension), number of drugs, number of pills per day, type of medication (drugs that required reconciliation within 4 h of hospital admission, drugs that required reconciliation within 24 h of hospital admission, drugs with a narrow therapeutic index, drugs wit…	NA	Overall lack knowledge about the therapeutic indication was 53%. Table 1 in the publication shows knowledge according to therapeutic group (Antidiabetic agents 100%, Cardiological treatment 100%, Antiplatelet agents 100%, Analgesics 100%, Sintrom® 100%, Omeprazole 90%, Antihypertensive agents 81%, Furosemide 73%, ESAs 71%, Statins 64%, Vitamin D 63%, Phosphorus chelators 27%).	x		x
Graumlich 2016	Effects of a Patient-Provider, Collaborative, Medication-Planning Tool: a Randomized, Controlled Trial	Graumlich, JF; Wang, H; Madison, A; Wolf, MS; Kaiser, D; Dahal, K; Morrow, DG	2016	J Diabetes Res. 2016;2016:2129838	english	Article	Interventional - RCT	674	USA	Age, years, mean (SD): intervention group 63.8 (10.3), control group 63.5 (10.0)	intervention group: 52% female and 48% male, control group: 58% female and 42% male	Outpatient primary care clinics	Comorbidity Index, mean (SD): intervention group 2.2 (1.8), control group 2.3 (1.7)	Education: High school or less 30%, Some college or college graduate 69%	Number of medications per patient, mean (SD): intervention group 7.3 (2.8), control group 7.2 (2.9)	Age 40 years and older; native speaker of English; Score of 4 or higher on the short screen for dementia; Diagnosis of type II diabetes mellitus; Taking at least 5 prescribed medications; Glycosylated hemoglobin (HbA1c) level of 7.0% or higher.	Physical or cognitive impairments that could limit participation (e.g., stroke in the last 3 years, current cancer treatment involving radiation or chemotherapy); Severe visual impairment (less than 20/50 corrected vision) or auditory impairment that would limit participation.	Among adult patients with type II diabetes mellitus, we tested the effectiveness of a medication-planning tool (Medtable_x0002_) implemented via an electronic medical record to improve patients’ medication knowledge, adherence, and glycemic control compared to usual care.	Primary	Clinical trial coordinators recorded the verbatim response to the following question: “What is the medicine for?” For purposes of analysis, we calculated combined knowledge of the indication for drugs in the regimen: the number of medications scored as correct indication knowledge divided by the total number of medications in the regimen.	What is the medicine for?	NA	NA	NA	For purposes of analysis, we calculated combined knowledge of the indication for drugs in the regimen: the number of medications scored as correct indication knowledge divided by the total number of medications in the regimen.	NA	Medication knowledge (respectively, number of doses a day, number of pills each dose, total number of pills a day, indication) , adherence, and better outcomes (as measured by glycosylated haemoglobin HbA1c levels), Patient satisfaction with information about medications, and patient satisfaction with provider communication about medications.	Health literacy.	Patients who received Medtable had greater knowledge about indications for medications. Combined knowledge of the indication for drugs in the regimen, “what is the medicine for?” mean (SD): Baseline, pre-intervention: intervention group 0.87 (0.21), control group 0.87 (0.20). Immediate, post-intervention: intervention group 0.94 (0.12), control group 0.88 (0.19). Month 3: intervention group 0.95 …	x		x
Gray 1997	Depression, cognitive impairment, and understanding of medication directions in hospitalized elderly patients	Gray, SL; Sager, MA; Lestico, MR; Jalaluddin, M	1997	Pharmaceutical Research 1997; 14( 3): 316‐319	english	Article	Observational - cross-cectional	117	USA	Age, mean (SD) 78.2 (6.1) years	68% female, 32% male	St. Marys Hospital Medical Center, medical floor	NA	NA	No. of pre-admission Rx drugs, mean (SD): 5.2 (2.6) No. of pre-admission OTC drugs, mean (SD): 1.2 (1.5)	70 years and older	Patients were excluded if they were scheduled for a surgical procedure, were expected to be discharged within 48 hours, were terminally ill, had been admitted from a nursing home or had a diagnosis of dementia.	The objectives of this study were: 1) to assess understanding of medication directions of drug therapy in a group of hospitalised elderly and 2) to determine whether depression, cognitive impairment, age, and other characteristics are associated with patient understanding of medication directions.	Not-primary	The study pharmacist interviewed patients to determine medication use prior to admission and whether they received assistance with medication administration. Pre-admission medications were verified using the following sources: caregiver, medical chart and patient medication vials. Two components of medication knowledge were assessed: I) understanding of directions for medication use, and 2) under…	NA	NA	A correct answer for understanding purpose of medication consisted of identifying the organ or body system, describing the disease or symptom, or describing the function of the medication (e.g. “water pill” was accepted for diuretics).	Not clearly described, but evaluated as correct/incorrect.	NA		Understanding of directions for medication use and understanding of medication purpose. (The entry assessment included collection of demographic data (age, gender, living arrangement), evaluation of cognitive function using the Mini- Mental State Examination (MMSE)).	Understanding medication directions.	9,4 % did not understand purpose for medication. 53,9 % of patients who did not understand medication directions did not understand purpose of medication, compared with 3,9% of patients who did understand medication directions.	x		x
Groth-Tonberg 2011	How well do in-patients know their current oral medication? Results of a survey at the University Medical Center Freiburg and the Tumor Biology Center Freiburg, Germany	Groth-Tonberg C.; Strehl E.	2011	Krankenhauspharmazie / 2011;32(9):491-494	german	article	Observational - cross-cectional	126	Germany	Age: 41% were 50-655 years old, and 59% were 66-80 years old	NA	Hospital, three diffrent wards (two gastroentrological wards and one private oncology ward)	NA	NA	NA	NA	NA	The study aimed to obtain information about inpatients' knowledge of their current oral medications. In addition, as part of their elective subject in clinical pharmacy, pharmacy students should be trained to read specialist information and package leaflets, and to convey this information to the patients.	Primary	Interviews based on a questionnaire with seven questions. Question 2) do you know what each medication is used for?	Do you know what each medication is used for?	NA	NA	Yes/no	NA	NA	Knowledge for two age groups (do they know the tablets in their dispenser?, do they know what each medication is used for? Do they know which medications to take with and without food, to they have a intake plan?, would they like to have a plan?, are they taking additional medications (OTC-medications), source of their information).	Age (50-655 years vs 66-80 years).	Overall, 72,2% of the patients answered "yes" to whether they knew what their medicine was used for. This was 74.1% for patients age 50-65 years and 70.2% for patients age 66-80 years. Differentiated by ward: 75,4 % in the private oncology ward, 70,9% of the patients in the private gastroenterological ward and 70,2 % in the normal gastroenterology ward answered yes.	x		x
Graabæk 2021	“I simply don't know, because I don't know which drugs I get”: Perspectives on deprescribing among older adults with limited life expectancy and their relatives.	Graabæk, T., Lundby, C., Ryg, J., Søndergaard, J., Pottegård, A., & Nielsen, D. S.	2021	Basic and Clinical Pharmacology and Toxicology, 128(1), 115-127.	english	Article	Qualitative	19 (10 patients and 9 relatives)	Denmark	The median age of the residents was 87 years (range 72-96 years) and of the relatives 60 years (range 45-82 years).	NA	nursing homes	NA	NA	The median number of medications prescribed to the residents was 11 (range 4-15) and the median number of daily tablets was 16 (range 3-31).	All residents receiving medication and deemed able to sign an informed consent were eligible for inclusion.	NA	This study aimed to qualitatively explore perspectives on deprescribing among older adults with limited life expectancy and their relatives.	not part of study aim but reported	Qualitative study, with semi-structured individual interviews of older adults and their relatives. The interview guides contained open-ended questions about everyday life, medication use, knowledge of medication, attitudes towards medication, and perspectives concerning deprescribing. All interviews were conducted in Danish, audio recorded, and transcribed verbatim.	NA	NA	NA	NA	NA	NA	Medication use, knowledge of medication, attitudes towards medication, and perspectives concerning deprescribing.	NA	Most participants did not have in-depth knowledge about medication but would like to be informed or involved in decisions.			x
Guénette 2011	Elderly People's Knowledge of the Purpose of Their Medicines.	Guénette L; Moisan J	2011	American Journal of Geriatric Pharmacotherapy 02// 2011;9(1):49-57	english	Article	Observational - cross sectional	193	Canada	mean age 74.5 years	71.5% female, 28.5% male	In-home interview.	NA	Years of schooling: ≤7 years 45.6%, 8–12 years 35.2%, >12 years 18.7%, Unknown 0.5%	Participants reported taking 1693 drugs (mean [SD], 8.5 [4.3]; range, 2–27),	Patients aged 65 years or older who had filled at least one prescription the day before the list was printed.	Patients hospitalised in the previous three months.	This study aimed to assess whether community-dwelling elderly persons could correctly identify the general purpose of their prescription and nonprescription drugs and to examine the link between participant characteristics and drug characteristics and this knowledge.	Primary	During an in-home interview, a random sample of pharmacy clients aged 65 years were asked to report all the drugs they had taken over the previous 30 days and to state the reasons for their use. We designed the interview to gather information on all the drugs each participant stated they had used in the pre-ceding month. The research assistant recorded information regarding name, dosage, pharmace…	Why are you taking, or have been taking, this medicine?	NA	NA	NA	NA	Participants who gave reasons matching the first level of the ATC classification system for all of the drugs they reported were classified as having a good general knowledge of the purpose of their medicines.	Knowledge of indications (overall for each person, and knowledge level of each drug overall). The independent variables evaluated were age, gender, schooling, socioeconomic status, cognition, and the number of drugs reported as these variables may affect drug knowledge.	Sex; Age (65–74, 75 or older); Years of schooling (7 or less, 8-12, 13 or more); Cognition (Impaired/Normal); No. of drugs reported (5 or less, 6 or more); Socioeconomic status (Poor, Average to superior, Missing or refusal).	A total of 134 participants (69.4%) gave a reason that matched the first level of the ATC classification system for all the drugs they reported and were classified as having a good general knowledge of the purpose of their medicines. Participant characteristics associated with good general knowledge: female gender (adjusted OR, 3.3; 95% CI, 1.5–7.1), normal cognition (adjusted OR, 5.0; 95% CI, 2.…	x		x	x
Gwynn 2015	Medicines Management after Hospital Discharge: Patients’ Personal and Professional Networks	Gwynn B.F.	2015	University of Bradford eThesis	english	thises	Observational - cross-cectional	61	England	mean age of the achieved sample of 61 patients was 62.9 (SD 10.7) and their ages ranged from 35–80.. 33% were below 64 years, 67% were older that 64.	33% female, 67% male	Interviews took place in the patient’s own home, at the hospital when they returned for a follow-up appointment, or in a different place of their choice where they felt comfortable, for example two patients were interviewed in cafes.	NA	NA	NA	Patients included in the study were those about to be discharged from the hospital back to their own homes with at least one prescribed medicine.	The principal exclusion criteria were patients who usually lived in care homes and those who lacked the capacity to consent.	The study aimed to understand how patients experience post-discharge medicines management.	Not-primary	Questionnaire administered at the end of a qualitative interview, approximately six weeks after the patients had left hospital. The aim of the questionnaire was to measure patients’ experiences with their discharge medicines. Patients were asked to answer a series of nine questionnaire items. Each item asked about an aspect of their experiences managing their discharge medicines, about their unde…	When I left the hospital, I clearly understood the purpose for taking each of my medicines: Strongly disagree; Slightly disagree; Not sure; Slightly agree; and Strongly agree.	NA	NA	5-point Likert response scale (Strongly disagree; Slightly disagree; Not sure; Slightly agree; and Strongly agree). Their responses were given a numerical value from 1 (Strongly disagree) to 5 (Strongly agree).	NA	NA	Self-reported: Knowledge of purpose of drug, confidence in taking medicine as instructed, understanding of instructions, view of how easy it is to get information about medicine (in general, from GP and from pharmacist).	Site, gender, deprivation, ethnic minority.	I currently understand the purpose of all my medications: Strongly agree 61%, slightly agree 21%, not sure 0%, slightly disagree 15% and strongly disagree 3%.	x		x
Hacihasanoglu 2010	The effect of drug education provided to persons aged 65 or over in primary care on their drug management	Hacihasanoglu R.; Yildirim A.; Karakurt P.	2010	Turk Geriatri Dergisi / 2010;13(2):99-104	Turkish	Article	Interventional - before/after	40	Turkey	Age group: 65-69 years 57.5%, 70-74 years 17.5%, 75-79 years 15%, 80 years and above 10%.	37.5% female, 62.5% male	Primary healthcare centers	Chronic number of diseases: 1 disease 27.5%, 2 diseases 45%, 3 diseases 12.5%, 4 diseases 5%. Distribution of elderly by disease diagnosis are in table 3 (most prevelent had 38.8% hypertension)	Educational level: Literate 27.5%, primary school 60%, secondary school 5%, high school and above 7.5%	number of drugs used: 7.5% used 1 drug, 20% used 2 drugs, 20% used 3 drugs, 12.5% used 4 drugs, 17.5% used 5 drugs, 15% used 6 drugs, 5% used 7 drugs and 2.5% used 8 or more drugs. Distribution of drugs by drug groups used are in table 3 (most prevelent were 24.6% of drugs antihypertensiva)	Patients over the age of 65 were included if they came to the health center for any reason, were literate, did not have visual and auditory disorders, had at least one chronic disease, used medication and could use the drugs on their own.	Patients were excluded if they could not read or had visual or auditory disorders.	This study aimed to determine the level of knowledge of the elderly on using prescribed drugs and to examine the effects of providing a drug education program with a pretest-posttest and semi-experiment model.	primary	For each participant, an individualized drug education card was prepared with a computer. The cards contained information on name, dosage, purpose of use, side effects, and storage conditions of the drug and how to use it. Drug education was provided by the researchers on a face-to-face basis. The knowledge levels of patients were evaluated before and after the education program. Five knowledge p…	NA	NA	NA	NA	1 point is received for each known drug. Scorings for elderly individuals using different numbers of drugs were standardized within the study.	NA	Medication knowledge (name, dose, side-effects, duration, indication).	NA	Knowledge of indication (highest possible score is 10): before intervention 6.13. after intervention 7.9.	x	x	x
Harder 2009	Appropriateness and surveillance of medication in a cohort of diabetic patients on polypharmacy	Harder S.; Saal K.; Blauth E.; Beyer M.; Gerlach F.M.	2009	International Journal of Clinical Pharmacology and Therapeutics / 2009;47(2):104-110	english	Article	Observational - cross-cectional	102	Germany	Median 70 (range 39-81)	47% female, 53% male	Primary practice. eight GPs in the region of Frankfurt am Main (Germany) participated in the survey	NIDDM 61%, IDDM 39%, CAD 30%, CHF 16%, Hypertension 83%, Prior stroke 19%.	NA	median number of prescriptions 7 (range 3-16). 45% of patients recieved up to 6 medications, 36% used 7-9 medications, and 19% used more tahn 10 prescriptions.	Patients included in the survey should receive at least one antidiabetic drug (oral antidiabetic or insulin). Furthermore, only patients who regularly took three or more other drugs (of which at least one should not be an antihypertensive drug) were included.	NA	The survey aimed to assess prescription quality and medication surveillance in a group of patients with several co-morbidities.	Not-primary	A semi structured telephone interview was performed with the patients. Patients were asked about all their medication (as written on the box), how they were using it (dosage, method of administration), the reason for taking it, their knowledge of possible risks and their experiences with tolerability. The appropriateness of the medication was evaluated using a set of explicit criteria. Statements…	NA	NA	Statements made by the patients regarding their medication were compared with the prescriptions documented by the GP. Patients were asked about the reason for receiving the prescription and the possible risks associated with it. Statements were accepted as valid when the patient correctly assigned the prescription to a certain disease (e.g., high BP), an organ system (e.g., coagulation, kidney) o…	NA	NA	NA	Number of prescriptions listed in the GP database. Number of medications taken. Adherence to guidelines. How many patients take a dose differently than the guidelines. Medication knowledge (indication). How often patients had their blood sugar and potassium checked.	NA	Most patients knew the reason for at least one of the drugs there were taking and only 18% knew why for fewer than half of their (multiple) medications. On average, 80% of all medications were correctly assigned to an indication.	x		x	x
Higuchi 1999	Development and assessment of the pharmaceutical management and guidance services for inpatients considering clinical value and economy	Higuchi K.; Kubo T.; Tsuji S.; Mukai E.; Tsukamoto T.; Morita S.	1999	Yakugaku Zasshi / 1999;119(10):710-730	Japanese	Article	Interventional - before/after	112	Japan	agegroups in table 3 (n=112): 4 were in their 30's, 16 were in their 40's, 15 was in their 50's, 44 were in their 60's, 24 were in their 70's, 4 in their 80's and 1 in their 90	41% female, 59% male	In-hospital at a cardiololgy ward	NA	NA	NA	NA	NA	To develop and evaluate a pharmaceutical management and guidance service, and to investigate the clinical effects of the service, such as the improvement of patients' understanding of drugs.	Not-primary	In a survey/interview patients were asked about the drugs they were currently taking: They were asked 1) Do you remember how to take your medicine (when and how much to take)?, 2) Do you know what it works for?, 3) Are you taking the medicine as prescribed?, 4) What should you do if you experience any changes while taking the medicine? (side-effects), 5) Do you know the reason for taking the medi…	Do you know the reason for taking the medicine?	NA	NA	Every question had five options for answers (I know everything, I know most, I know about half, I know very little, I dont know at all.)	NA	NA	Patients medication knowledge (when and how much medicine to take, Do you know what it works for?, What to do if they experience any side-effects, indications,) patient satisfaction with their treatment. Economic efficiency. Patients’ ability to self-manage their medications. Time used on the pharmaceutical services. Changes in monthly demand for the pharmaceutical service.	NA	Knowledge of indication prior to intervention: I know everything 31%, I know most 38%, I know about half 6%, I know very little 17%, I don’t know at all 7%. Their "mean knowledge" about the indication was 3.7±1.3 out of 5 Knowledge of indication after intervention: I know everything 53%, I know most 40%, I know about half 4%, I know very little 2%, I don’t know at all 2%. Their "mean knowledge" a…	x		x
Hoisnard 2019	Do older adults know the purpose of their medications? A survey among community-dwelling people.	Hoisnard, Léa; Hiance-Delahaye, Anne; Herr, Marie; Santos-Eggimann, Brigitte; Chauvin, Pauline	2019	European Journal of Clinical Pharmacology 02// 2019;75(2):255-263	english	Article	Observational - cross sectional	3121	Switzerland.	The mean age was 74.8 years	57% female, 43% male	We analyzed data from a cross-sectional survey conducted in 2011–2012 among community-dwelling older adults living in the canton of Vaud, Switzerland.	NA	Education level was assessed as a socioeconomic variable, but not directly reported in the result section (Education was not associated with good knowledge in the bivariate analysis; thus, we did not include it in the regression models.)	The mean number of drugs used per participant was 4.7. Among the 3121 individuals that completed the questionnaire on healthcare, 2851 reported that they used at least one drug, and 270 reported that they did not use any drugs. The mean number of drugs used per participant was 4.7.	Participants were included when they lived at home (not in an institution) and had completed a questionnaire on health and quality of life in 2011.	NA	The present study aimed to assess knowledge of the purpose of medications among community-dwelling older adults, and to examine the characteristics associated with a good level of knowledge. We focused on drugs that were commonly used and/or often involved in iatrogenic events.	primary	Participants reported (a questionnaire delivered by mail) drugs that they currently used and described their purpose. A good knowledge level was defined as knowledge of the exact purpose or identification of the anatomical system or organ targeted by the drug. For each drug, they specified whether it was taken on a regular basis and whether it was prescribed. They were also asked the following op…	What health problem are you taking this drug for?	NA	A good knowledge level was defined as knowledge of the exact purpose or identification of the anatomical system or organ targeted by the drug.	Answers were categorized according to a five-level scale of appropriate knowledge, where level 4 = knowledge of the exact purpose, level 3 = correct identification of the anatomical system or organ targeted by the drug, level 2 = incorrect purpose or sketchy answer, level 1 = the participants indicated that they did not know, and 0 = no response.	NA	NA	Knowledge of drug purpose, Knowledge based on drug class, Prevalence of good knowledge level and associated factors (Gender, Age, Study sample, Education, Satisfaction with financial situation, Living arrangement, Comorbidity, Polypharmacy, Self-rated health, Requires help in ≥1 activity of daily life, Cognitive complaints, if the patient has a general practitioner, Duration of relationship with …	Characteristics of participants and level of knowledge about the purpose of medications (weighted and non-weighted estimates) were analysed for the following Variables: Gender (Male, Female), Age in years (68-70, 71-73, 74-76, 77+), Study sample (C1, C2, CS), Education (Basic compulsory, Apprenticeship, Post compulsory), Satisfaction with financial situation (self-reported), (Satisfied, A little …	The reported purpose was considered correct (i.e., ratings of 3 or 4) for 7819 drugs (80.6%). The highest levels of knowledge were observed for NSAIDs, antidiabetics, analgesics, and endocrinological drugs; more than 80% of responses demonstrated a good level of knowledge. Drugs taken over short periods of time were better understood than drugs taken regularly (p < 0.001). There was no difference…	x		x	x
Jazul 2021	Assessment of patient understanding of their conventional cardiac medicines and herbal prepared/derived products: Preliminary survey and interviews with selected community-dwelling elderly patients in the Philippines	Jazul J.P.; Arciga T.M.G.; Ante M.A.C.; Berlin D.G.B.; Ravana L.F.L.; Reyes S.A.; Singh J.	2021	Journal of Basic and Clinical Physiology and Pharmacology / 2021;32(4):403-413	english	Article	Observational - cross-cectional	69	Philippines	Age, Mean (SD): 68.5 (5.7).	70% female, 30% male	The outpatient service of the National Center for Geriatric Health, Manila.	The majority of these participants are hypertensive (72.5%)	NA	number of drugs, mean (SD): 2.8 (1.6)	Participants aged 60 years old and above, absence or presence of hypertension, with or without related co-morbidity, currently taking one or more cardiac medications, with herbal prepared and derived products, without terminally ill condition, and can answer the questions and can speak and understand Filipino fluently were included in the study.	NA (implied under the inclusion criteria: unable to speak and understand Filipino fluently, younger than 60 years old, not taking one or more cardiac medications, terminally ill)	The study aimed to identify the patterns of medication load, its medication burden, coordination of healthcare and patients’ understanding of their conventional cardiac medications and related herbal-derived preparations.	not part of study aim but reported	Data were gathered through face-to-face surveys and interviews using a semi-structured questionnaire. The data collection tool composed of three portions: demographics, data questionnaire, and medication understanding questionnaire. The medication understanding questionnaire includes the following questions based on Hotham and Suppiah. To utilize it with local participants, it was translated into…	NA	NA	NA	NA	NA	NA	The data collection tool composed of three portions: demographics, data questionnaire, and medication understanding questionnaire. (Knowledge of indication is not listed as an outcome in methods but is reported in results). Patients self-reported if they knew: Name, visual characteristics, interactions; If they check it’s the right medication when they fill a prescription; How often GP and pharma…	NA	Knowledge on the indication of their medicine: The majority were aware of their medicine (92.7%), while five respondents (7.2%) stated that they were not informed of the presentation of the medication they were taking.	x		x
Jennings-Sanders 2001	Examining medication knowledge and behavior of older African-American adult day care clients.	Jennings-Sanders A	2001	Journal of National Black Nurses Association Dec 2001;12(2):23-29	english	Article	Observational - cross-cectional	40	USA	mean 75.9 years	80% female, 20% male	Adult day care at two urban geriatric centers.	Number of cronic Illnesses: at least two 55%, more that two 45%.	Education: less than high school 60%, High school plus 40%.	75% of participants took three or more medications.	Selection criteria included: orientation to time, place, and person; African-American females and males over the age of 65; and informed consent.	NA	The study aimed to examine medication knowledge and behavior of older African-American adult day care clients, and to describe how community health nurses working in adult care centers can help improve medication regimen compliance by utilising Rice´s Model of Dynamic Self-Determination.	primary	Three instruments were utilized to gather data for this Study. These instruments were: 1) The Medication Assessment Tool; 2) A Demographic Profile Form; and, 3) An Open-ended Questionnaire. The Medication Assessment Tool consists of a wide range of questions about medication administration and storage, medication-purchasing habits, attitudes about medications, lifestyle habits, home environment, …	Why do you take your meds?	NA	NA	Answers were categorised as knew fully, knew partially, not at all.	NA	NA	Medication storage and administration, Medication Purchasing Habits, Attitudes (towards taking medications), Lifestyle Habits, Home/Environment, Medication Profile (knowledge of medication name, dose, duration, timing, side effects), factors that impact compliance.	NA	"Why do you take your meds?": 5% knew fully, 65% knew partially, 30% not at all.	x		x
Karliner 2012	Language barriers and understanding of hospital discharge instructions.	Karliner LS; Auerbach A; Nápoles A; Schillinger D; Nickleach D; Pérez-Stable EJ; Karliner, Leah S; Auerbach, Andrew; Nápoles, Anna; Schillinger, Dean; Nickleach, Dana; Pérez-Stable, Eliseo J	2012	Medical Care Apr 2012;50(4):283-289	english	Article	Observational - cross-cectional	308	USA	Age mean ± SD (range) 43 ± 16.1 (18.3–88.3). (18–29 years 25.3%, 30–39 years 21.4%, 40–49 years 22.1%, 50–59 years 16.2%, ≥60 years 14.9%)	50% female, 50% male	Interview at discharge and a phone interview after follow-up from two urban hospitals	Comorbidities, mean ± SD (range): 1.9 ± 1.7 (0–8)	Educational attainment: Grade school or less 31.2% Middle school/some high school 28.6% High school graduate/GED 20.1% Some college or more 20.1%	Most participants (90%) were prescribed at least 1 new medication at discharge, with a mean of 4 medications documented in the chart (range, 0–18);	Eligibility criteria included being hospitalised on the general medical or surgical floor, aged up to 18 years (from the results, it seems patients were 18 years or older), speaking Chinese, Spanish, or English, and passing a cognitive screener.	NA	The study addressed whether a language barrier is associated with lower understanding of discharge instructions, including diagnosis, type of follow-up appointments, and medication category and purpose after discharge from the acute care hospital. Among LEP patients, we also examined whether language concordance and interpretation at discharge were associated with understanding of discharge instr…	Not-primary	Participants consented and responded to the survey verbally, in their preferred language in person in the hospital. A follow-up interview was completed over the telephone 2 weeks after hospital discharge. Clinical data were abstracted from the patient’s chart after discharge. We asked all participants about their medication history and classified each participant according to whether she/he was t…	NA	NA	For all outcomes, we compared participant report in the follow-up interview with the chart discharge record.	Yes/no	NA	NA	Outcomes: Patient Understanding of Discharge Instructions (principal discharge diagnosis, 3 medication outcomes (category, purpose, combined category and purpose), and follow-up appointment type). Additional demographic and health factors collected during the baseline interview included sex, age, insurance, usual source of medical care, and the presence of other medical conditions.	Language Barriers, Sex, Age (continuous), Educational level, Insurance, Comorbidities (continuous), Hospital service (Surgery/Medicine), No. Medications documented in chart (continuous), Medication history (Taking meds before hospitalization/Given new meds at discharge/Taking meds prior and given new meds).	Rates of understanding were low overall for follow-up appointment type (56%) and the 3 medication outcomes (category 48%, purpose 55%, both 41%). Factors that affect medication knowledge of purpose: number of medications, medication history.	x		x
Kay 1988	Patient knowledge of cardio-respiratory drugs	Kay E.A.; Bailie G.R.; Bernstein A.	1988	Journal of Clinical Pharmacy and Therapeutics / 1988;13(4):263-268	english	Article	Observational - cross-cectional	85	UK	Their mean age (range) was 53 years (16-76).	42% female, 58% male	Outpatients attending the Department of Thoracic Medicine	Asthma 45%, Cardiovascular disease 32%, COPD 20%, Shortness of breath of unknown cause 8%, Chest infection 5%, Other 9%	NA	Atotal of300 drugs were taken by 83 patients (mean 3.5); two patients were not taking their medication at the time of interview.	Outpatients attending the Department of Thoracic Medicine were reviewed. Patients were included in the study if there was documented treatment with one of the following drugs: any inhaled medications, ß-agonists, corticosteroids, methylxanthines, anticoagulants, antibiotics, nitrates, diuretics and digoxin.	NA	We investigated patients' knowledge of their prescribed medicines in general and of their cardio-respiratory drugs in particular. We quantified aspects of knowledge and areas of deficit, defined topics about which patients desired more information and considered patients' perceived value of their drug treatment. Finally, we determined the action taken by patients if they experienced a drug-relate…	Primary	Patients were interviewed using the standard ques­tionnaire (in-person). Specific aspects of patient know­ledge about their cardio-respiratory drug treatment were compared with their overall knowledge about all their drug treatment. Deviation from prescribed dosages for the three main groups were compared with all drugs using a Chi-squared statistical analysis.	NA	NA	NA	NA	NA	NA	Specific aspects of patient knowledge about their cardio-respiratory drug treatment were compared with their overall knowledge about all their drug treatment. It was assessed if patients know reason for use; if they recollect being told reason for use, frequency of use, duration of use, being warned of side-effects; The medication dosage changes which patients made; Number of questions patients a…	NA	85 % of patients knew the reason for use of their medication. Patients know the reason for use of all drugs: 80%. Patients know the reason for use of ß-agonist: 93%. Patients know the reason for use of Inhaled corticosteroid: 64%. Patients know the reason for use of Methylxanthine: 81%.	x		x	x
Kiel 2018	Patients Ability to Provide Information about Prescribed Drugs - A Cross-Sectional Study in Ten General Practice	Kiel S.; Hey E.; Haase A.; Chaudhuri A.; Chenot J.-F.	2018	Deutsche Medizinische Wochenschrift / 2018;143(21):E188-E196	german	Article	Observational - cross sectional	637	Germany	Median age 67 years (IQR 57;73)	57% female, 43% male	Primary practice	NA	Education: < 10 years 53%, 10 years or more 46%, missing information 1%.	75% of patients took ≥3 drugs, and 49% used ≥5 drugs	Inclusion criteria included regular intake of at least one medication prescribed by a physician, age over 18 years, sufficient knowledge of German and the ability to consent to the study.	Patients taking more than 10 prescribed medications were excluded for logistical reasons.	This study examines 1) whether information from patients on medication (name of active substance and/or trade name, indication, dosage and frequency of administration) agrees with the practice documentation. 2) which factors influence the ability of patients to provide information about their medication, and 3) diffrences in the ability to provide information depending on the survey method.	Not-primary	Patients were randomly assigned to either in-person interview in the primary practice or telephone interview. To answer the questions the patients could use existing tools such as notes, medication plans and medication packaging. The collected patient data were compared with the medication prescriptions documented by the general practitioner. OTC medications were not taken into account.	NA	To answer the questions the patients could use existing tools such as notes, medication plans and medication packaging.	Patient data were compared with the medication prescriptions documented by the general practitioner.	NA	NA	NA	Medication knowledge (name, dosage, frequency of intake, indication). If the patient used help to answer questions (medication plan, looking at the package).	Age, gender, education (< 10 years/ ≥10 years), partnership, survey method, number of medications taken, existence of a medication plan.	The patients were best able to provide information about the names (75%) of their medications, and worst about indication (47%). Knowledge of indication was 47% for all patients and 44% for patients taking 3-4 medications, and 38% for patients taking ≥ 5 medications. In the univariate analysis, higher education increased the number of correct indications in patients with ≥3 drugs (OR 1.89: 95% CI…	x		x
Kim 2006	Challenges in ambulatory resident education: Medication knowledge in disadvantaged patients	Kim N.; Talwalkar J.; Holmboe E.	2006	Connecticut Medicine / 2006;70(9):549-557	english	Article	Observational - cross sectional	116	USA	Age in years (median, range) 47, 19—85	61% female, 39% male	Primary care	Chronic disease history: Any 95%, Hypertension 49%, Depression 40%, Diabetes 32%	Education: < high school 60%	Number of medications (median, range): 5, 1-20 Number of PRN medications (median, range): 0, 0-4	Patients were eligible if they were > 18 years old, received ongoing care at the clinics (defined as two visits for routine care in the preceding 12 months) and were willing to participate in the study.	Patients were excluded if they had evidence or a history of delirium/dementia.	The study aimed to assess low-income patients’ knowledge of their medications, the extent of medication discrepancies between the patient and the medical record, and patients’ preferences for medication information in a primary care internal medicine residency program.	Primary	Patients were asked to name five elements for each medication: name, dosage, frequency, reason for taking the medication, and side effects. Participants were allowed to use medication lists if they were able to locate and read the information themselves. If they were unable to read the list, they were not credited with “knowing” the medication information. The Physicians’ Drug Reference 2000 was …	What for?/Why are you taking it?	Participants were allowed to use medication lists if they were able to locate and read the information themselves.	NA	NA	Scores were calculated for each of the five knowledge elements on a per patient basis. In addition, each patient’s overall medication knowledge was also assessed.	NA	Medication Knowledge (name, dosage, frequency, reason for taking the medication, and side effects). Scores were calculated for each of these five elements on a per patient basis. In addition, each patient’s overall medication knowledge was also assessed. Medication Discrepancies. Preference for Medication Information: Patients were also asked in an open-ended manner to list which knowledge elemen…	Number of medications (compares knowledge of patients taking 1-5 medications with patients taking more than 5 medications).	Overall, patients could cite only 50% of their medications’ names, 25% of doses, 50% of frequencies, 50% of indications, and none (0%) of their medications’ side effects. When analyzed by number of medications, those taking five or fewer medications (n=65) had a higher percent knowledge on each individual component as compared to those on greater than five medications (n=51). These results were s…	x		x
Kristensson 2010	Healthcare utilisation and knowledge concerning prescribed drugs among older people.	Kristensson J; Modig S; Midlöv P; Hallberg IR; Jakobsson U	2010	European Journal of Clinical Pharmacology 10// 2010;66(10):1047-1054	english	Article	Observational - cross sectional	63	Sweden	Age, mean (SD), range 82.8 (6.3) 69–94	68% female, 32% male	Personal interviews using a questionnaire containing both single questions and instruments (unclear where the interview took place)	NA	Educational level (%): Primary <8 years: 57% Secondary >8 years: 41% Third level/university: 2%	Drugs Mean number (SD), range: 7.3 (3.9) 0–18	Inclusion criteria were that participants should be aged 65 and above, need help with at least two activities that are part of daily living, and have had at least two hospital admissions or four outpatient physician contacts during the last 12 months.	Exclusion criteria were cognitive impairment (defined as a Mini Mental Test score below 25 out of possible 30 [14]) and not being able to communicate verbally.	The study aimed to explore healthcare consumption in relation to more versus less knowledge concerning prescribed drugs among older people with functional dependency and repeated healthcare contacts, and to explore the determinants of more versus less knowledge.	Primary	Knowledge about prescribed drugs was assessed by means of questions developed by Modig et al. [18]. The participant’s knowledge about the indication and side effects were assessed for each drug prescribed. The answers regarding indications were graded on a three-level ordinal scale: “Knowledge”; “Knowledge from written information” or “No knowledge”. For a participant to be assessed as having “Kn…	NA	NA	NA	The answers were graded on a three-level ordinal scale: “Knowledge”; “Knowledge from written information” or “No knowledge”. The responses was dichotomised into “Having” or “Not having” knowledge. Having knowledge was defined as being able to state the indications without reading them from a list.	The number of drugs the participants knew about was summarised and then divided by their total amount of prescribed drugs in order to arrive at a percentage of knowledge.	Those with less knowledge were defined as those who had knowledge concerning 50% or fewer of their drugs. Those with knowledge about 51% or more were defined as having more knowledge.	Medication knowledge (indication and side effects), healthcare consumption, health complains.	Age, sex, Municipal care, number of drugs, Help with medication distribution (Next of kin/Home care staff/No help), Marital status, Living conditions, Educational level, Healthcare consumption.	54% of patients had knowledge about 51% or more of their drugs and 46% of patients had knowledge about fewer. Those with more knowledge had a mean number of drugs of 6.9 and reported knowledge of about 6 drugs, compared with 8.4 drugs (P=0.124) and knowledge of about 1.2 (P<0.001) for those with less knowledge. Those with less knowledge significantly more often received help with distributing the…	x		x
Kwint 2013 + Kwint 2014	Medication adherence and knowledge of older patients with and without multidose drug dispensing	Kwint H.-F.; Stolk G.; Faber A.; Gussekloo J.; Bouvy M.L.	2013 + 2014	Age and Ageing / 2013;42(5):620-626 Pharmaceutisch Weekblad / 2014;149(30-31):116-123	english + dutch	Article	Observational - cross-cectional	215	The Netherlands	Age, medican (IQR): MDD users 80 (76-83), Non-MDD users 81 (77-84)	MDD users: 62% female 38% male, Non-MDD users: 66% female 34% male	Ninety-two per cent of patient interviews were conducted at the patient’s home.	NA	NA	Number of drugs per patient (mean ± SD): MDD users 9.7±3.0, Non-MDD users 10.0±3.2	MDD users were eligible if they were aged ≥65 years, used at least five different oral prescription chronic drugs, and lived at home or in a residential care home. MDD users had to be able to take their own drugs to explore if they had other medication management problems than patients who used only manually dispensed drugs (non-MDD users).	Patients in nursing homes were excluded.	The study aimed to assess the self-reported adherence and medication knowledge of older patients receiving their drugs via MDD users compared with patients receiving only manually dispensed drugs (non-MDD users).	Primary	Medication knowledge was measured by asking the patient for the indication of their drugs. Medication knowledge was graded as ‘knowing indication of drug’ if the patient could tell the indication of the drug spontaneously or patient was able to retrieve the indication from a patient information leaflet. Patients who use patient information leaflets have access to relevant information in daily lif…	NA	NA	Medication knowledge was graded as ‘knowing indication of drug’ if the patient could tell the indication of the drug spontaneously or patient was able to retrieve the indication from a patient information leaflet.	NA	NA	Knowing the indication of minimal 75% of their drugs was considered as adequate knowledge.	The primary outcomes were self-reported medication adherence and knowledge. Adherence was measured by the Medication Adherence Report Scale (MARS). The MARS-score per patient was the mean of the different MARS scores for each of their drugs. As there is no concordance in the cut-off point for adherent and non-adherent behaviour and MARS scores generally show a very skewed distribution, a score ≤2…	Mini-Mental State Examination (MMSE), multidose drug dispensing (MDD) vs manually dispensed drugs (non-MDD), Medication Adherence Report Scale (MARS).	The mean percentage of drugs for which patient knew the indication was lower for MDD users compared with non-MDD users (63% versus 85%, P < 0.001). The percentage of patients with adequate knowledge was 40% for MDD users and 79% for non-MDD users (P < 0.001).	x		x	x
Lee 2018	Hospital discharge preparedness for patients with limited English proficiency: A mixed methods study of bedside interpreter-phones	Lee JS, Nápoles A, Mutha S, Pérez-Stable EJ, Gregorich SE, Livaudais-Toman J, Karliner LS	2018	Patient Education and Counseling Volume 101, Issue 1, January 2018, Pages 25-32	english	Article	Interventional - before/after	189	USA	mean age of 69.2 years (range 41–95)	57% female, 43 male%	In hospital (cardiovascular, general surgery and orthopedic surgery floors)	Principal diagnosis: Diseases of the circulatory system 29%, Injury 13%, Diseases of the digestive system 13%, Neoplasms 7%, Diseases of the musculoskeletal system 7%, Diseases of the genitourinary system 5%, Endocrine/ nutrition 5%, Diseases of the respiratory system 5%, Other 15%.	Highest level of education: Elementary school or less: 42% Middle or some high school: 28% High school diploma: 15% Some college or more: 13%	NA	The study prospectively recruited hospitalised patients from the cardiovascular, general surgery, and orthopedic surgery floors who were primarily Chinese (Cantonese or Mandarin) or Spanish-speaking and aged 40 or older.	We excluded patients with cognitive impairment, unless they otherwise met inclusion criteria and a primary caregiver consented to participate in the study as the patient’s surrogate, in which case the surrogate was interviewed in their preferred language and answered baseline and follow-up surveys on behalf of the patient.	The study investigated the implementation and impact of bedside interpreter-phones on the hospital discharge process, which they hypothesised would result in improved patient-reported preparation for discharge and medication and follow-up appointment knowledge among patients with limited English proficiency (LEP).	Not-primary	In brief, the intervention consisted of a dual handset interpreter-phone installed at the bedside in every room with programmed buttons enabling 24-h access to a professional interpreter for more than 100 languages in less than one minute. Outcomes were ascertained through structured follow-up telephone interviews conducted by trained bilingual research assistants after hospital discharge. Outcom…	I clearly understood the purpose for taking each of my medicines: strongly agree, agree, disagree, strongly disagree.	NA	NA	Answers were categorised as strongly agree, agree, disagree, strongly disagree. Responses were dichotomized as strongly agree/agree and strongly disagree/disagree.	NA	NA	Baseline patient-reported covariates included patient age, sex, primary language, educational attainment, health literacy, general health prior to hospitalization, preferred language and English proficiency. The patient’s principal discharge diagnosis and follow-up appointment information. Outcomes included the mean score on the 15-item Care Transitions Measure (CTM). Single item CTM measures inc…	NA	The overall proportions of patients reporting knowledge of discharge medications pre-implementation was high for medication purpose (88%) and administration (91%) and lower for side effects (70%). Knowledge of medication purpose at baseline was 88%, and knowledge of medication purpose at follow-up was 97%. Only knowledge of discharge medication purpose increased significantly between the pre- and…	x		x
LefanteJr 2005	The effect of medication reviews in a rural community pharmacy assistance program: The Cenla Medication Access Program	Lefante Jr. J.J.; Harmon G.N.; Roy W.; Fontenot S.; Brown K.; Webber L.	2005	Journal of Pharmacy Practice / 2005;18(6):486-492	english	Article	Interventional - not randomised	844	USA	Age, x ± SD: 66.2 years ± 14.8	75% female, 25 male%	NA	Primary diagnosis: Diabetes 18.4%, Heart disease 18.4%, Hypertension 44.8%, Other 18.5%.	The average number of years of education for the study sample was 9.86,	the average number of prescriptions taken per individual was 6.00.	To enrol, an eligible person had to visit one of the agencies, complete an application form, provide proof of income and residence, and bring his or her current medications. Patients were asked to return for a medication review with a licensed pharmacist if they used three or more prescriptions, had visited the emergency department, or had been admitted to the hospital in the previous six months.	NA	The study aimed to assess the impact of medication reviews on patient understanding, compliance, drug-drug and drug-disease interactions, and adverse events.	Not-primary	The Cenla Medication Access Program (CMAP) began services for elderly persons and “working poor” in rural central Louisiana by providing chronic care prescription medications and medication education for people with incomes at or below 200% of the federal poverty guidelines. Medication reviews were administered at initial enrolment (period 1), 6-month reenrolment (period 2), and 12- month reenrol…	NA	NA	NA	NA	Results are reported as the percentage of the total number of drugs the patient understands the purpose of.	NA	Three quantitative outcomes and two categorical outcomes. The three quantitative outcomes, based on the total number of drugs the patient is taking, are the percentage of the total number of drugs the patient understands the purpose of (PURPOSE), the percentage of the total number of drugs the patient understands the proper use of (USE), and the percentage of the total number of drugs the patient…	Age, race, gender, the number of years of education, total number of medications per patient, and the patient’s primary diagnosis.	The mean percentage of patients that understand the purpose of their medications was high at period 1 (88.8%), increasing to 95.9% at period 2 and remained stable at 96.2% at period 3. The study found no significant differences due to age, gender, education, primary diagnosis, or pharmacist. Significant differences in race and total number of medications were detected, with men having 3.0% less u…	x		x
Louis-Simonet 2004	Effects of a structured patient-centered discharge interview on patients' knowledge about their medications	Louis-Simonet M.; Kossovsky M.P.; Sarasin F.P.; Chopard P.; Gabriel V.; Perneger T.V.; Gaspoz J.-M.	2004	American Journal of Medicine / 2004;117(8):563-568	english	Article	Interventional - not randomised	809	Switzerland	62-64 years ± 16-17 (in the four groups)	50% female, 50 male%	Two general internal medicine services of the Geneva University Hospitals.	Charlson comorbidity index score - controle service, baseline phase: 2.1± 2.2 Charlson comorbidity index score - controle service, intervention phase: 1.7± 1.7 Charlson comorbidity index score - experimental service, baseline phase: 2.1± 2.4 Charlson comorbidity index score - experimental service, intervention phase: 1.9± 2.1	Compulsory education only (until age 15 years) - controle service, baseline phase: 70% Compulsory education only (until age 15 years) - controle service, intervention phase: 57% Compulsory education only (until age 15 years)- experimental service, baseline phase: 64% Compulsory education only (until age 15 years) - experimental service, intervention phase: 56%	Medications prescribed at discharge - controle service, baseline phase: 5.3± 2.7 Medications prescribed at discharge - controle service, intervention phase: 5.5± 2.7 Medications prescribed at discharge - experimental service, baseline phase: 5.0± 3.0 Medications prescribed at discharge - experimental service, intervention phase: 5.1± 2.6	Patients were eligible if they were prescribed at least one drug.	Patients were excluded if they required assistance in taking their medications, did not speak French, did not live in the Geneva area, were unable to have a telephone conversation, or were unable to give informed consent.	We evaluated whether a structured discharge interview could improve medication knowledge.	primary	The study took place in two general internal medicine services, where one service served as the experimental service and the other as the control. The study consisted of two consecutive 3-month periods: a baseline phase in both services; and an intervention phase during which the intervention was implemented in the experimental service, while observation was continued in the control service. The …	For what health problem do you take this medication?	NA	NA	For each medication, answers were rated as either correct or incorrect. Inability to give an answer was coded as incorrect.	NA	NA	Age and sex, principal diagnoses, Charlson comorbidity scores, and discharge medications. Reasons for stopping medications were asked and classified as medically justified or nonjustified. Medication knowledge (purpose, precautions, side effects). Drug information given during stay).	Intervention, Time, Service, Age (per decade), sex, Living alone, Education level, Discharge diagnoses of (Infectious diseases, Pulmonary diseases, Endocrine or metabolic disorders).	Knowledge of medication purpose at baseline: 88% in the control service, and 87% in the experimental service. Knowledge of medication purpose at the intervention phase: 89% in the control service, and 96% in the experimental service. Age (negatively), living alone (negatively) and education (positively) was correlated to knowing purpose of medication.	x			x
Lowe 1995	Effects of self medication programme on knowledge of drugs and compliance with treatment in elderly patients	Lowe, CJ; Raynor, DK; Courtney, EA; Purvis, J; Teale, C	1995	BMJ 1995; 310( 6989): 1229‐1231	english	Article	Interventional - cluster RCT	79	England	mean age 77-83 (in the four groups)	66% female, 34% male	Two pairs of medical wards with an interest in elderly patients.	NA	NA	median number of medicines 4	We selected consecutive admissions of patients who were taking one or more drugs and who were to be responsible for administering their own drugs on discharge.	We excluded patients who were being discharged to a nursing home or other institution, were dependent on another person for taking their medicines, or were terminally ill.	To determine whether a programme of self-medication for inpatients improves compliance with treatment and knowledge of their drugs after discharge from hospital compared with the results of standard administration of medicines by nurses.	Primary	The investigator visited the patients at home about 10 days after discharge to conduct a structured interview and tablet count. The investigator asked the patient about the purpose of each medicine and recorded this verbatim.	NA	NA	NA	NA	NA	NA	Compliance, knowledge of medication purposes, patients’ opinion of the programme.	NA	The number of patients who knew the purpose of their medicines in the self-medicating group was 38/42 (90%) compared with 17/37 (46%) in the control group (difference 44%, 29% to 63%; P< 0 001).	x		x
Lowe 2000	Effects of a medicine review and education programme for older people in general practice	Lowe, CJ; Raynor, DK; Purvis, J; Farrin, A; Hudson, J	2000	Br J Clin Pharmacol. 2000; 50( 2): 172‐175	english	Article	Interventional - RCT	152 patients (73 in the intervention group and 79 in the control group)	England	Mean age (range): intervention group 77.5 (65-96), control group 75.0 (65-88)	67% female, 33 male%	General practice	NA	NA	Mean number of regularly scheduled medicines (range): intervention group 4.1 (2-8), control group 3.9 (1-10)	patients who were 65 years or older and taking three or more drugs.	Patients were excluded if they lived in nursing or residential care, were totally dependent on another person to administer their medicines, or had a terminal illness with a life expectancy of less than one year.	The study aimed to determine whether a medicine review and education programme influences the compliance and knowledge of older people in general practice.	Primary	The investigator visited patients at home and interviewed them about their medicines using a structured questionnaire. She asked patients what medicines they actually took, and their understanding of the purpose of each medicine. The numbers of patients correctly describing the purpose of all their medicines at visits 1 and 3 was compared.	NA	NA	NA	NA	NA	NA	Knowledge of indications. Compliance.	NA	At the first visit 58% intervention group patients correctly described the purpose of their medicine compared with 67% of control group patients. At the third visit the figures were 88% and 70%, respectively.	x		x
Makaryus 2005	Patients' understanding of their treatment plans and diagnosis at discharge.	Makaryus AN; Friedman EA	2005	Mayo Clinic Proceedings 08// 2005;80(8):991-994	english	Article	Observational - cross-cectional	43	USA	Age group (y): <50 years 30.2%, 50-65 years 41.9%, ≥66 years 27.9%	47% female, 53 male%	Hospital	NA	NA	The mean number of medications prescribed was 3.89.	NA	Patients who were not orientated to person, place, or time, or could not recount the circumstances surrounding their hospital admission were excluded. Also, patients who did not speak and/or understand English were excluded.	To ascertain whether patients at discharge from a municipal teaching hospital knew their discharge diagnoses, treatment plan (names and purpose of their medications), and common side effects of prescribed medications.	Primary	Patients surveyed at discharge from hospital to determine whether they could state either the trade or the generic name(s) of their medication(s), the purpose of their medications, and the major side effect(s) associated with each medication. Patients were permitted to supplement recall from memory with written notes that they may have takin in the past. The names of medications and diagnoses sup…	NA	Patients were permitted to supplement recall from memory with written notes that they may have takin in the past.	Answers were checked for correctness against the discharge summary form prepared by the physician.	NA	NA	NA	Medication knowledge (names, purpose, common side effects), knowledge of diagnoses.	Sex and age	Medication knowledge: 27.9% were able to list all their discharge medications, 37.2% were able to recount the purpose of all their medications,14.0% were able to describe the common side effect(s) of all their medications, and 41.9% were able to state their diagnosis or diagnoses. Knowledge of medication purpose for men and women: In total 37.2% of patients knew the purpose of their medications (…	x		x
Marks 2010	The association of health literacy and socio-demographic factors with medication knowledge	Marks J.R.; Schectman J.M.; Groninger H.; Plews Ogan M.L.	2010	Patient Education and Counseling / 2010;78(3):372-376	english	Article	Observational - cross-cectional	98	USA	Age (years) mean, SD: 62, 12.6 (range 27–90)	53% female, 47% male	The primary care internal medicin clinic at the University of Virginia.	NA	Foraml education, mean, SD: 9.8, 3.2 (range 0-18)	prescription and nonprescription medicationsm, ean, SD: 5.9, 3.1 (range 1-15)	To be included in the present study, each participant had to bring all medications to the appointment, speak English fluently, and be at least 18 years old.	Participants with a diagnosis of dementia or delirium were excluded.	The study evaluates the association of the REALM as well as other socio-demographic characteristics with medication knowledge, including knowledge of medication indications and potential side effects in an at-risk (low socio-economic status) patient population.	Primary	The survey was orally administered by one of the study authors. The first part consisted of demographic items and self-reported health literacy level (‘‘no difficulty reading medication labels’’, ‘‘some difficulty reading medications’’, and ‘‘cannot read’’—the latter two categories were combined in the analysis). For the second part, each participant was asked to pick up each medication sequentia…	NA	NA	Indication: any condition for which the medication could be used was accepted.	NA	For each medication, a Medication Knowledge Score (MKS) was created corresponding to the number of correct answers of a possible four (e.g., knowing a drug’s name and dosage but not an indication or side effect resulted in a MKS of 2 for that drug). The overall MKS for each participant was calculated as the mean MKS for all their prescription and non-prescription medications.	NA	Medication knowledge (name, dose, indication, side effects); The association of each of the individual components of the Medication Knowledge Score (MKS) with the overall MKS as well as REALM score; The association of MKS with age, sex, schooling, self-reported literacy, and REALM score.	The association of each of the individual components of the Medication Knowledge Score (MKS) with the overall MKS as well as REALM score; The association of MKS with age, sex, schooling, self-reported literacy, and REALM score.	Participants identified a correct indication for 78.8% of their medications and correct dosage for 93.4%. However, they could provide the name for only 55.8% of medications and a known side effect for only 11.7%.	x	x		x
McCormack 1995 + McCormack 1997	McCormack 1995: Special populations and product labeling: The consumer's perspective McCormack 1997: Knowledge and attitudes to prescribed drugs in young and elderly patients	McCormack 1995: McCormack P.M.E.; Feely J. McCormack 1997: McCormack P.M.; Lawlor R.; Donegan C.; O'Neill D.; Smith S.; Moroney C.; Boyce C.; McGrath A.; Walsh J.B.; Coakley D.; Feely J.	1995 + 1997	McCormack 1995: Drug Information Journal / 1995;29(4):1311-1316 McCormack 1997: Irish medical journal / 1997;90(1):29-30	english	Article	Observational - cross-cectional	McCormack 1995: 150 McCormack 1997: 179	Ireland	McCormack 1995: NA McCormack 1997: Age of patients in the in-patient study: range 65-94 years (n=129)	NA	McCormack 1995: outpatient hypertension clinic, the Department of Medicine for the Elderly, and the on-site day hospital. McCormack 1997: A hypertension clinic (outpatient) and an acute geriatric assessment unit (in-hospital)	NA	NA	McCormack 1995: NA McCormack 1997: ln the outpatient study the mean drug intake was 3.6 per patient (range 1 -14). In the in-patient study the mean drug intake was 3.4 (range I -8) per patient on admission.	NA	McCormack 1995: NA McCormack 1997: Patients admitted with aphasia or in a coma were excluded.	McCormack 1995: to determine some aspects of the patients’ appreciation, perception, and knowledge of their medicines. McCormack 1997: The following studies assessed patient knowledge of drug therapy in outpatients, on admission to and on discharge from hospital. In addition we assessed the ability of doctors, nurses, young and elderly patients to distinguish commonly prescribed blue tablets and …	Primary	McCormack 1995: interviews (No description of how they evaluated patient knowledge of indications) . The outpatients were interviewed by a pharmacist and the elderly inpatients were interviewed by the admitting junior hospital doctor. In the discrimination studies there were standardized instructions. Patients and professionals were timed in the activity and the investigators consisted of a nurse…	NA	NA	NA	NA	NA	NA	Medication knowledge (name, indication) for elderly patients and younger patients. The ability to discriminate different medicines for older patients, younger patients, physicians and nurses.	McCormack 1995: Age. McCormack 1997: NA.	ln the outpatient study (younger patients), 88% of patients knew the indication for therapy, but only 40% of this group could correctly name their current drug therapy. This included 66% of patients on monotherapy. In the in-patient study on elderly patients, 8.3% of patients could name their drugs correctly on admission, 55% could describe the therapy and 40% had an idea of the indications for t…	x		x
Mehuys 2012	Medication management among home-dwelling older patients with chronic diseases: Possible roles for community pharmacists	Mehuys E.; Dupond L.; Petrovic M.; Christiaens T.; Van Bortel L.; Adriaens E.; De Bolle L.; Van Tongelen I.; Remon J.-P.; Boussery K.	2012	Journal of Nutrition, Health and Aging / 2012 16(8):721-6.	english	Article	Observational - cross-cectional	338	Belgium	Age: 70-80 years 69.2%, 81-90 years 29.6%, >90 years 1.2%	54% female, 46% male	Pharmacies	NA	Education, stopped school at: ≤ 15 years 42.6% 16-18 years 36.7% >18 years 20.7%	The 338 participants in this study used a total of 1889 chronic medicines, with a median of 5 per patient (IQR 4-7). 39% of the population consumed 1 to 4 chronic drugs, 47.0% 5 to 8 drugs and 13.6% 9 or more drugs.	Inclusion criteria: aged 70 years or older, using at least one chronic medicine (≥90 defined daily doses (DDD) per year), home-dwelling, ambulatory (i.e., personally collecting their medication at the pharmacy), and regular clients of the pharmacy.	NA	The study aimed to describe medication management among home-dwelling older adults using at least one chronic medication by examining the types of drugs used and the presence of drug-drug interactions, drug adherence, patient knowledge of the purpose of their drugs and practical drug management capacity.	Not-primary	The patients’ knowledge about the indication of their chronic medication was evaluated by asking for drug indications (“Do you know why you have to use this medicine?”). their drug understanding was classified as correct (when reporting the correct indication or the correct target organ), wrong or no knowledge. correct answers scored 1 point, the other answers scored zero. the patients’ drug know…	Do you know why you have to use this medicine?	NA	NA	Answers were classified as correct (when reporting the correct indication or the correct target organ), wrong or no knowledge.	Correct answers scored 1 point, the other answers scored zero. the patients’ drug knowledge was then calculated by dividing the number of points scored by the number of drugs used.	We considered patients scoring a ratio of 0.75 or more as having acceptable knowledge of their medication.	Socio-demographic characteristics, the number of GP visits and the number of home visits by a home nurse. Types of drugs used and presence of drug-drug interactions. Drug adherence. Drug knowledge (indication). Practical drug management capacity: medication management tool use (e.g., pill organizer), medication management assistance, self-reported visual and cognitive impairment, and self-reporte…	NA	76% of the participants had an acceptable knowledge of the indication for at least 75% of their medication. Correct indications were most common among gastrointestinal drugs (ATC A) with 93%. Wrong indications were most common among urogenital drugs and anticoagulants. Least correct was cardiovascular with 77.9% correct indications, 8.6% wrong indication and 13.% unknown indication.	x		x
Micheli 2007	Patients' knowledge of drug treatments after hospitalisation: The key role of information	Micheli P.; Kossovsky M.P.; Gerstel E.; Louis-Simonet M.; Sigaud P.; Perneger T.V.; Gaspoz J.-M.	2007	Swiss Medical Weekly / 2007;137(43-44):614-620	english	Article	Observational - cross-cectional	362	Switzerland	Age (years) median, IQR: 68 (IQR 54 to 77), (range 19 to 94)	49% female, 51% male	A 107-bed general internal medicine ward of the Department of internal medicine of the University Hospitals of Geneva, Switzerland.	NA	NA	Number of drugs on admission: mean 4 , IQR 3 to 6, range 1 to 17 Number of drugs at discharge: mean 5, IQR 4 to 7, range 1 to 15	Patients were eligible for the study if they were taking at least one long-term medication, defined as a drug prescribed for more than one month before admission, if they stayed more than 24 hours on the wards, and were discharged home or transferred to a nursing home. They also had to live in the Geneva area, speak French, be able to answer questions and give informed consent.	Patients without long-term medications were excluded.	The study aimed to assess how often patients reported having received information about each of their medications during a stay in an acute care hospital, and whether this report was associated with a better knowledge of the reasons for taking each specific medication.	Primary	Data concerning knowledge and information were obtained by calling patients at home during the week after discharge. The calls were made by a research nurse who used a standardised, pilot tested, questionnaire and followed a script from which he was not allowed to deviate. Specifically, patients were asked to specify which medications they used at that time (name, dose, frequency), and to explain…	For what health problem do you take this medication?	NA	The interviewer verified the accuracy of patients’ answers concerning their medications and their diagnoses using medical discharge summaries.	Patients’ answers were rated as correct whether they identified the disease for which it was prescribed (e.g., asthma or heart failure), the target organ (e.g., for the lung or the heart) or the expected effect (e.g., improved breathing, improved heart function). Patients’ inability to give an answer, or an incorrect answer, was coded as a lack of knowledge.	NA	NA	The main dependent variable was patients’ knowledge of the reasons for taking their long-term drugs, assessed during the week following hospital discharge. Among medications prescribed at discharge, only long-term treatments (prescribed for more than 30 days) still taken at the time of the interview were considered. Knowledge of different drug classes were assessed. Independent variables: patient…	Patient age (20 to 59/60 to 79/80 and over), gender, Hospital length of stay, Number of medications at discharge, New medication, Assistance with medication at home, Information received during the stay.	Patients knew the reasons for taking 1382/1693 (82%) drugs. Such knowledge was significantly worse for drugs newly introduced during the hospital stay (438/588; 75%), compared to drugs taken before admission (944/1105; 85%). There was an important difference in knowledge according to drug class: knowledge of indications was the highest for drugs prescribed for diabetes mellitus (57/59; 97%), foll…	x			x
Modig 2009	Frail elderly patients in primary care--their medication knowledge and beliefs about prescribed medicines.	Modig S; Kristensson J; Ekwall AK; Hallberg IR; Midlöv P	2009	European Journal of Clinical Pharmacology 02// 2009;65(2):151-155	english	Article	Observational - cross-cectional	34	Sweden	Median age (range): men 86 (76–95), women 81.5 (72–94)	59% female, 41% male	Municipality	NA	NA (mesured but not reported)	Only six patients (18%) had fewer than five medicines. Median number of medicines (range): men 7 (2–10), women 8 (3–17)	Patients aged 65 years and above who needed help with at least two activities of daily living, had been admitted to the hospital at least two times or had at least four contacts with outpatient or primary care during the last 12 months, and were able to communicate verbally were included.	Patients with cognitive impairments were excluded.	The study aimed to describe elderly patients’ knowledge about and attitudes towards their medicines in Swedish primary care.	Primary	Patients’ knowledge about their medicines was assessed with a questionnaire developed for this study. For each medicine, the patient’s knowledge about indication and possible adverse effects or risks was investigated. The knowledge about indication was graded as “good knowledge” if the patient could tell the purpose of the prescription, as “knowledge with written information” if the patient had a…	NA	NA	NA	Answers were categorised as “good knowledge” if the patient could tell the purpose of the prescription, as “knowledge with written information” if the patient had access to, and actively used, short written notes on his or her prescription and as “no knowledge” otherwise.	NA	NA	Patient’s knowledge about indication and possible adverse effects or risks was investigated. Patients’ beliefs about their medicines were assessed using the Beliefs about Medicines Questionnaire (BMQ). Many other variables were assessed, i.e., age, educational level and medical care consumption. One variable graded the patients’ feelings about being sufficiently informed about prescribed medicine…	Correlation between beliefs about medicines and medication knowledge. Gender, educational level, multi-dose drug distribution, Polypharmacy.	The indication for at least 75% of their medicines was known to 22 (71%) of the patients. Eight of those were aided by their medicine list. There were no differences between patients of different gender, educational level, nor between groups that felt differently about having been given sufficient information about their medication. However, patients with multi-dose drug dispensing had significan…	x		x
Mosher 2012	Association of health literacy with medication knowledge, adherence, and adverse drug events among elderly veterans	Mosher, Hilary J.; Lund, Brian C.; Kripalani, Sunil; Kaboli, Peter J.	2012	Journal of Health Communication 10// 2012;for 17(Suppl 3):241-251	english	Article	Observational - cohort study	310	USA	mean age of 74 years	3% female, 97% male	Outpatient clinic.	NA	In terms of education, 94 patients (30.3%) had completed grade school, 128 (41.3%) completed high school, and 88 (28.4%) reported education beyond the high school level	Patients took on average 13.2 medications at baseline and 13.6 medications at 12 months.	Eligible subjects were older than 65 years of age, took five or more scheduled nontopical medications, were fluent in English, and were cognitively intact.	Patients who were enrolled in a pharmacist-based anticoagulation clinic or had impaired cognitive function, defined as having four or more errors on the 10-item Pfeiffer Short Portable Mental Status Questionnaire (Pfeiffer, 1975) were excluded.	Our objective was to examine the association between health literacy and ADEs in an elderly veteran population; we hypothesized that patients with lower health literacy would experience a higher incidence of ADEs than patients with adequate health literacy. We also aimed to further examine the relation between health literacy and medication knowledge and adherence in this population.	Not primary	Medication knowledge and adherence were obtained at study baseline during a detailed face-to-face interview between the patient and a clinical pharmacist. Pharmacists followed a structured protocol in which stepwise questioning was used to assess knowledge of medication name and indication. Patients who could recall medication names from memory were recorded as having correct understanding; indic…	NA	NA	NA	NA	NA	NA	Demographic information (age, race, gender, and self-reported education level), Health literacy (assessed using the REALM), Medication knowledge (name, strength, dose, schedule, indication), adherence, ADRs.	Health literacy.	Overall, 56.4% of medication names were known to patients, and 78.5% of medication purposes were known to patients. Lower health literacy was associated with less knowledge of medication names and purposes. The lower literacy group knew the purpose of 61.8% of their medications, compared with 77.4% and 81.4% in the marginal and adequate literacy groups, respectively (p < .001).	x		x
O'Connell 1992	Evaluation of medication knowledge in elderly patients	O'Connell M.B.; Johnson J.F.	1992	Annals of Pharmacotherapy / 1992;26(7-8):919-921	english	Article	Observational - cross-cectional	44	USA	mean age ± SD: patients from the geriatric clinic (mean age 78.9 ± 7.9 y), patients from the medicine clinic (mean age 71.5 ± 8.5 y)	NA	The geriatric and medicine clinics at Hennepin County Medical Center	NA	NA	The geriatric clinic patients took an average of 4.0 ± 2.7 medications daily (range 1-10); the medicine clinic patients took an average of 5.75 ± 2.47 (range 3-11) (p=O.029).	Elderly patients (aged ≥60 y) seen in the geriatric and medicine clinics at Hennepin County Medical Center and taking one or more medications were selected for participation in the study.	Patients were excluded if they had a diagnosis of dementia or confusion and were judged by the clinic nurse and pharmacist as unable to accurately relate information.	The study aimed to identify problems with medication knowledge, self-estimated compliance, and medication education recall in a group of ambulatory, elderly patients.	not part of study aim but reported	Each patient's chart was reviewed to obtain demographic information and an accurate medication list. Only over-the-counter (OTC) medications listed in the medical record were included in the analysis. Patients were interviewed using a standard form, prior to the physician visit. Each question was read directly from the questionnaire to minimize interpretive differences and prompting. Patients wer…	NA	NA	NA	NA	NA	NA	Medication knowledge (name, dose, frequency of use, purpose), self-estimated compliance, and medication education recall. Patients were also asked to state: any adverse effects that they were warned about and how these would be managed; actions they would take following missed doses; whether a compliance aid or another individual assisted them with medication management; and whether a healthcare …	NA	Overall mean of medications purposes correctly recalled: 78.3±29 Percentage of medication purpose correctly recalled: 9% of patients could recall 0-25% of their medications purposes. 5% of patients could recall 26-50% of their medications purposes. 20% of patients could recall 51-75% of their medications purposes. 66% of patients could recall 76-100% of their medications purposes.	x		x
O’Connell 2015	Drug-Related-Problem Outcomes and Program Satisfaction from a Comprehensive Brown Bag Medication Review	Mary Beth O’Connell,* Feng Chang, Ashley Tocco, Megan E. Mills, Jamie M. Hwang, Candice L. Garwood, Hanan S. Khreizat, Nishi S. Gupta	2015	J Am Geriatr Soc. 2015 Sep;63(9):1900-5.	english	Article	Observational - cross-cectional	85	USA	Age, mean (SD): 75.9 (8.5) years	81% female, 19% male	This study was conducted in senior centers and residential facilities in Detroit, Michigan.	Participants reported 6.1 (3.1) medical conditions (range 1–15),	Education, years, mean (SD): 12.2 (3.5)	Participants took 9.9 (4.4) prescription and nonprescription medications (range 2–24),	Participants were aged 60 and older, taking five or more medications, and provided written informed consent.	NA	The study aimed to classify and quantify drug-related problems (DRPs), assess implementation of DRP recommendations, and determine patient satisfaction with brown bag medication reviews.	primary	Immediately after the brown bag medication review, each participant was given a survey to capture her or his primary reason for attendance (one item), satisfaction and evaluation of the review (13 items; 5-point Likert scale), and self-perceived learning (eight items; 5-point Likert scale). Three months after medication review, participants received a nine-item survey (preventive health (five ite…	NA	NA	NA	Initial Self-Reported Learning from Brown Bag Medication Review on a Scale from 1 (A Lot) to 5 (A Little).	NA	NA	DRP Recommendations. The DRP severity classifications (serious, significant, minor, or no error). The DRP recommendation values (extremely significant, very significant, significant, somewhat significant, and not significant). Implementation rate. Initial Self-Reported Learning from Brown Bag Medication Review (medication purpose, Possible medication side effects, Medication use, Correct medicati…	NA	Initial Self-Reported Learning from Brown Bag Medication Review on a Scale from 1 (A Lot) to 5 (A Little) (n = 84 patients): Medication purpose: 47 answered 1, ten answered 2, two answered 3, no one answered 4, and two answered 5.	x		x
Okuno 1999 + Okuno 2001	Okuno 1999: Compliance and medication knowledge among elderly Japanese home-care recipients Okuno 2001: Compliance and knowledge about prescribed medication among elderly home-care recipients by method of providing medications	Okuno 1999: Okuno J.; Yanagi H.; Tomura S.; Oka M.; Hara S.; Hirano C.; Tsuchiya S. Okuno 2001: Okuno J.; Yanagi H.; Tomura S.	1999 + 2001	Okuno 1999: European Journal of Clinical Pharmacology / 1999;55(2):145-149 Okuno 2001: Nippon Ronen Igakkai zasshi. Japanese journal of geriatrics / 2001;38(5):644-650	Okuno 1999: english Okuno 2001: Japanese	Article	Observational - cross-cectional	163	Japan	Age in years [mean with (SD)] 78.7 (8.3). (Aged 80 years and over (47%))	65% female, 35% male	The interviews were carried out at patients' homes.	Prior history of cerebrovascular disease 45%.	NA	Mean number of drugs [range]: 5.8 (SD 2.8) [1±17]	The study included elderly people who required in-home nursing care, who were taking a regimen of one or more prescribed drugs, and who agreed to participate in this study.	Cognitively impaired subjects, who could not correctly recall their interview date, name, date of birth, and age in the arranged Mental Status Questionnaire were excluded.	Okuno 1999: The study aimed to investigate the risk factors for non-compliance in elderly home-care recipients with physical disabilities, and to evaluate to what extent regular home visits and drug counselling by a pharmacist contribute to drug compliance in the community. Okuno 2001: The study aimed to investigate whether medication guidance (by different professions), influenced the knowledge …	Not-primary	Home counselling by a pharmacist from hospital or the community was performed once or twice a month. All subjects were counselled for more than 2 months. In-home interviews. The questionnaire included the following items: age, gender, history of diseases, place of residence, physical disability based on guidelines by the Ministry of Health and Welfare, living situation (alone or with caregiver), …	NA	NA	NA	NA	Medication knowledge was calculated by determining the percentage of prescribed drugs subjects could name correctly.	NA	Okuno 1999: Age, gender, history of diseases, place of residence, physical disability, living situation, main caregiver, administration of medications, availability of one dose package, medication calendar, receipt of drug counselling on home medications from a pharmacist, frequency of meals, experience of adverse drug reactions, duration of medication, who prescribed drugs, medication knowledge …	If patients receive help with drug administration (the patients themself, nurses, pharmacists, home helper).	Medication knowledge: Name 2.5% (SD 13.2), Purpose 34.3% (SD37 ), Dosage 66.0% (SD 43.3). Knowledge of medication purpose for counseled and counseled patients: Counseled patients 40.3% (SD 40.8), uncounled patients 33% (SD 36.2) 0.338* Knowledge of indication for different patient groups, depending on who helps the patient with drug administration: home helper 23% (SD 18.8), care givers 24.6% (SD…	x		?	?
Ottney 2018	Addressing meaningful use and maintaining an accurate medication list in primary care.	Ottney, Anne; Koski, Renee	2018	Journal of the American Pharmacists Association: JAPhA 03// 2018;58(2):1-1	english	Article	Interventional - before/after	57	USA	The average patient age was 62 years old (range, 30-86 y)	50% female, 50% male	Three family medicine residency clinics	NA	57% completed some college education.	The average number of prescription medications at the initial visit was 10.1 (range, 3-23) and 10.2 (range, 2-22) at the follow-up visit (P ¼ 0.62). The average number of nonprescription medications listed in the chartwas 2.7 (range, 0-14) at the initial visit and 3.9 (range, 0-13) at the follow-up visit (P < 0.001).	Patients were recruited for this project using diabetes and chronic obstructive pulmonary disease registries. The study included english-speaking patients 18 years of age and older who had six or more long-term medications listed in the Electronic Health Record.	Patients were excluded if they were younger than 18 years or unable to speak English.	The primary objective of this project was to determine the difference in medication list accuracy between initial and follow-up visits. Secondary objectives were the difference in medication-related problems most commonly encountered during the visits, factors that can influence patient understanding, the use of medications, and physician perceptions of the medication review visit.	not part of study aim but reported	Interested patients were scheduled for a joint resident physician pharmacist visit and told to bring all prescription, over-the-counter, vitamin, and herbal medications to their appointment for review. A comprehensive medication reconciliation was completed during the visit, which involved asking patients to use medication bottles to describe the medications they are taking, how they are taking t…	NA	Patients were asked to use medication bottles to describe the medications they are taking, how they are taking them, and the indication for each medication.	NA	NA	NA	NA	In addition to basic demographic information, patient concerns regarding medications, strategies for understanding medications, and how the cost of medications can influence adherence were assessed. Medication-related problems were identified and categorized by the pharmacist immediately following the initial and follow-up visits using specified categories (knowledge of purpose assessed as a DRP).	NA (Patients enrolled in the health care system electronic patient portal)	Medication-related problems found at initial and follow-up visits - did not know purpose of all prescription medications: initial visit 45.6%, follow-up visit 33.3%; P < 0.036). Patients enrolled in the health care system electronic patient portal were more likely to know the purpose of their medications compared with those who were not enrolled (P = 0.019).	x		x
Pasina 2014	Medication Non-Adherence Among Elderly Patients Newly Discharged and Receiving Polypharmacy.	Pasina, L.; Brucato, A.; Falcone, C.; Cucchi, E.; Bresciani, A.; Sottocorno, M.; Taddei, G.; Casati, M.; Franchi, C.; Djade, C.; Nobili, A.	2014	Drugs & Aging 04// 2014;31(4):283-289	english	Article	Observational - cohort study	100	Italy	Age [years, mean (range)] 78 (65–95)	NA	Patints discharged from the internal medicine ward of Papa Giovanni XXIII hospital, Italy. Patients teephoned at home.	NA	NA	Number of drugs [mean (range)] 9 (4–16)	The first 100 elderly patients (65 years of age or older) discharged from the internal medicine ward of Papa Giovanni XXIII hospital in Bergamo and receiving at least four medications were enrolled in the study.	Patients with a clinical diagnosis of dementia or cognitive impairment were not recruited and only patients who were able to give written informed consent were enrolled, excluding patients too frail to be able to give informed consent.	The study aimed to describe the adherence to drug prescriptions in a cohort of elderly patients receiving polypharmacy and discharged from an Italian internal medicine ward.	not part of study aim but reported	Information on current drug therapy and adherence at two follow-up times were collected by structured telephone interview, the first, 15–30 days after discharge, and the second, 3 months after. For ‘the purpose of medication,’ we considered this to be (a) ‘correct,’ when the indication was well-matched with the approved one; (b) ‘wrong,’ when the indication was highly different from the approved …	NA	NA	We considered the answer to be ‘correct, when the indication was well-matched with the approved one.	Answers were categorised as ‘correct,’ ‘wrong, or ‘not known’.	NA	NA	Adherence. Subjects were asked at the structured telephone interview to state (a) the nature of the non-adherence (drug withdrawal; change in the dosage; change of drug; overdose); (b) the reason for non-adherence (adverse drug events; fear of side effects; patient perception that the medication was unnecessary); and (c) the purpose for taking each medication.	NA	Only 25 patients (28.1 %) at the first follow-up and 20 (25.3 %) at the second understood the purpose of all their medications. Indication for drugs (patients at first follow-up (n=89)): Understood 28%, wrong 31%, not known 56%. Indication for drugs (patients at first second follow-up (n=79)): Understood 25%, wrong 27%, not known 42%. Indication for drugs (Drugs at first follow-up (n=691)): Under…	x		x	x
Patel 2013	Patients' Insight of Interpreting Prescriptions and Drug Labels - A Cross Sectional Study	Patel M.J.; Khan M.S.; Ali F.; Kazmi Z.; Riaz T.; Awan S.; Sorathia A.L.	2013	PLoS ONE / 2013;8(6):e65019	english	Article	Observational - cross-cectional	181	Pakistan	Mean age of subjects was 46 years (SD, 14.07; range, 20 to 80 years)	59% female, 41% male	Outpatient department at the Aga Khan University Hospital (AKUH), Pakistan	Co-morbidities: Yes 58%, No 42%. Overall the common co-morbid conditions included hypertension (27.1%), arthritis (11%), diabetes mellitus (16.6%), Ischemic Heart Disease (6.1%), asthma (3.9%), and chronic renal failure (3.3%).	level of education: no formal education 9%, matriculation or high school equivalency as maximum level of education 15%, graduate and post graduate degrees 76%.	NA	We included adult patients who were able to comprehend English and/or Urdu and were willing to respond to the questionnaire.	Patients unable to give informed consent were excluded from the study.	The study aimed to evaluate abilities to understand prescriptions and drug labels among patients attending tertiary care hospital in Karachi.	Primary	Adult patients and their healthy attendants were interviewed at the hospital using a standardized questionnaire. The questionnaire addressed patient demographics, factors that might increase exposure to health-care personnel as well as assessed the basic knowledge and understanding of prescriptions and drug labels.	NA	NA	NA	NA	NA	NA	Medication Knowledge (interactions, precautions, contraindications, side effects, indications, timings, duration, dosage). Knowledge regarding various routes of drug administration. Knowledge regarding various medical terminologies used for dosage.	Level of education, and language of education (english or urdu).	Knowledge of indications: Urdu medium education 17%, English medium education 45%, no formal education 0%, matriculation or high school equivalency as maximum level of education 21%, graduate and post graduate degrees 34%.	x		x
Pereles 1996	Evaluation of a self-medication program	Pereles, L; Romonko, L; Murzyn, T; Hogan, D; Silvius, J; Stokes, E; Long, S; Fung, T	1996	JAGS 1996; 44( 2): 161‐165	english	Article	Interventional - RCT	107	Canada	Age (mean): 80 (SD 7)	79% female, 21% male	Two inpatient geriatric units in Calgary, Alberta, Canada.	MMSE (mean): 26 (SD 3)	Educational level: Elementary (32%), High school (27%), Post secondary (13%)	Patients were taking an average of five medicines and eight doses per day.	Inclusion criteria for the study were: a discharge plan to return to community living; patient responsibility for the administration of their own medications on discharge; a Folstein Mini Mental State Examination (MMSE) score of 20 or greater; the ability to give informed consent; and a medically stable condition.	NA	The study aimed to determine the effect of an inpatient self-medication program (SMP) on the ability to self-medicate, patient medication knowledge, compliance, and patient morale.	Not-primary	Patients were randomized to either participate in the self-medication program (SMP) or to receive standard care. The SMP was a program in which patients were given increasing responsibility for the administration of their own medications. After informed consent was obtained, both groups underwent an assessment by a pharmacist. Subjects were administered a short medication knowledge questionnaire …	NA	NA	NA	NA	Medication knowledge was calculated as a percentage of correct responses in each knowledge category.	NA	Frequencies were calculated for the number of patients self-medicating at discharge and at follow-up. Compliance was measured at follow-up by calculating the number of medication errors as a percentage of the total doses since discharge. Medication knowledge was calculated as a percentage of correct responses in each knowledge category (Name, Appearance, Times of administration, Purpose, Common s…	NA	Medication knowledge of purpose at admission: Control group 58%, SMP group 53%. Medication knowledge of purpose at discharge: Control group 72%, SMP group 77%. Medication knowledge of purpose at follow-up: Control group 85%, SMP group 84%. Using a two-way repeated measures analysis of variance controlling for mental status, there were no significant differences between the SMP group and the contr…	x		?	?
Perera 2012	Knowledge of prescribed medication information among patients with limited English proficiency in Sri Lanka	Perera T.; Ranasinghe P.; Perera U.; Perera S.; Adikari M.; Jayasinghe S.; Constantine G.R.	2012	BMC research notes / 2012;5:658	english	Article	Observational - cross-cectional	200	Sri Lanka	Mean age was 59.7 ± 8.2 years (31 – 40 years (2.0%), 41 – 50 years (13.0%), 51 – 60 years (36.5%), 61 – 70 years (48.5%))	43.5% female, 56.5% male	Outpatient clinics Cardiology Unit of the National Hospital of Sri Lanka.	NA	Level of Education: No formal education (2.5%) Primary education (13.5%) Secondary education (80.0%) Tertiary education (4.0%)	90% of participants were prescribed more than 3 drugs from the clinic.	Data were gathered from patients attending outpatient clinics at IC-NHSL more than once during the past three months.	The patients who were too ill to answer the questionnaire and those who did not consent were excluded from the study.	The study aimed to evaluate the knowledge and perception about prescribed medications in a group of patients with cardiovascular disease from Sri Lanka and explored factors determining their knowledge.	Primary	Pre-tested expert-validated interviewer-administered questionnaire containing questions to assess the patients’ socio-demographic data (age, gender, marital status, level of education and present employment status) and knowledge about prescribed drugs (name, doses, frequency, and indications) was used as the study instrument. In the knowledge assessment section, each of the 4 components i.e., nam…	NA	NA	NA	NA	Each of the 4 components i.e., name, dose, frequency, and indication, was given a score out of 100. When calculating the total score for each component the total number of drugs that the particular patient has been prescribed was also considered. For example, a patient who has been prescribed 5 different drugs and correctly knows the name of only 2 drugs, the score was calculated as follows: (100…	Then according to this cumulative score, the knowledge status was categorized as follows; < 20 ‘poor knowledge’, 21 – 40 ‘adequate knowledge’ and 41 – 60 as ‘good knowledge’.	Socio-demographic data (age, gender, marital status, Income, level of education and present employment status), and knowledge about prescribed drugs (name, doses, frequency and indications).	Binary logistic regression analyses of factors predicting ‘Good Knowledge of Drugs’: Age, gender, Level of Education, Monthly income, First Language being Tamil, Perception of severity of illness, Educated by doctor, Educated by pharmacist.	The mean total score (out of 60) for the drug knowledge section of the questionnaire was 25.8 ± 16.5 (males – 25.3 ± 16.7, females – 26.4 ± 16.3, p-NS). The mean scores for each component of drug knowledge were; name (out of 20) 8.5 ± 6.9, dose (out of 10) 2.4 ± 3.6, frequency (out of 10) 7.8 ± 3.2 and indication (out of 20) 7.2 ± 6.5. The score for knowledge about the name of the drugs (out of 1…	x	x	x
Persell 2004	Understanding of drug indications by ambulatory care patients.	Persell SD; Heiman HL; Weingart SN; Burdick E; Borus JS; Murff HJ; Bates DW; Gandhi TK	2004	American Journal of Health-System Pharmacy 2004;61(23):2523-2527	english	Article	Observational - cross-cectional	616	USA	Mean ± S.D. age: 52.3 ± 17.0	66% female, 34% male	Four primary care practices	NA	Educational level, fraction (%): Less than high school 18%, High school graduate 51%, College graduate 31%.	Mean no. Medications (range): 3.8 (1–20)	Patients were eligible to participate if they were over 18 years old and had received a prescription from a participating physician at a clinic visit.	Patients were excluded if their physician judged them too ill or hearing impaired to participate or if they did not speak English or Russian. Patients taking no medications were excluded from the study.	The study aimed to assess patients’ knowledge of the indications of medications used in ambulatory care and determine which medications were most likely to be taken without patients understanding the correct indication.	Primary	We telephoned patients 10–14 days after the visit and asked them to retrieve the bottles of all medications they were currently taking. We asked them to identify their medications and to state the reason they took each medicine. Reasons for using medications were recorded verbatim. An internal medicine physician-reviewer judged whether the patient’s explanation reflected a known indication for ea…	NA	NA	An internal medicine physician-reviewer judged whether the patient’s explanation reflected a known indication for each drug on the basis of published data and clinical judgment.	5-point scale, ranging from definitely correct (1) to definitely incorrect (5).	Patients were judged to lack knowledge of a drug’s indication if they said they did not know why they took the medication or if the physician reviewer judged their response to be probably or definitely incorrect (a score of 4 or 5).	NA	Knowledge of indications, factors associated with knowledge (sex, age, education, race, and number of medications used). Knowledge of indication by drug class.	Sex, age, educational level, race, and number of medications used.	Eighty-three patients (13.5%) did not know the indication for 148 medications (6.3%). Patients said they did not know the reason they took 66 medications (2.8%) and gave an incorrect indication for 82 medications (3.5%). Patients who were older, had less education, or took more medications were less likely to know the indication for all of their medications. The drug classes with the highest rate…	x		x	x
Persell 2018	Effect of Electronic Health Record-Based Medication Support and Nurse-Led Medication Therapy Management on Hypertension and Medication Self-management: A Randomized Clinical Trial.	Persell SD, Karmali KN, Lazar D, Friesema EM, Lee JY, Rademaker A, Kaiser D, Eder M, French DD, Brown T, Wolf MS.	2018	JAMA Intern Med. 2018 Aug 1;178(8):1069-1077	english	Article	Interventional - cluster RCT	794	USA	Age, mean (SD): 52.7 (9.6)	69% female, 31% male	Community health centers inChicago, Illinois	Diabetes: 43.8%	Education: Less than grade 12 (31.7%), High school graduate or equivalent (35%), Some college (27.5%), College graduate or greater (5.7%), Refused to answer (0.1%)	No. of total medications, median(IQR): 5 (4-6)	Eligibility criteria were: 18 years or older; self-report of 3 or more medications prescribed (for any purpose); systolic blood pressure at enrollment of at least 130 mm Hg or diastolic blood pressure of at least 80mm Hg with diabetes or systolic blood pressure of at least 135 mm Hg or diastolic blood pressure of at least 85 mm Hg without diabetes (the criteria for participants without diabetes w…	NA	The study aimed to test medication management tools delivered through a commercial electronic health record with and without a nurse-led education intervention.	Not primary	Intervention: Clinics were randomly assigned to three groups: electronic health record–based medication management tools (medication review sheets at visit check-in, lay medication information sheets printed after visits; EHR-alone group), EHR-based tools plus nurse-led medication management support (EHR plus education group), or usual care. Participants had assessments at baseline and approximat…	NA	NA	Reponses were judged as incorrect when a respondent said they did not know why they took the medication or if the reviewer judged the response to be probably or definitely incorrect.	Participants’ explanations were rated using a 5-point scale: (1) definitely correct to, (5) definitely incorrect.	NA	NA	Outcomes at 12 months included systolic blood pressure (primary outcome), medication reconciliation, knowledge of drug indications, understanding of medication instructions and dosing, and self-reported medication adherence. Medication outcomes were assessed for all hypertension prescriptions, all prescriptions to treat chronic disease, and all medications.	NA	Knowledge of medication indication, All medications, baseline: Usual care group (46.1%), EHR tools alone group (48.1%), EHR tools plus education (50.2%). Knowledge of medication indication, All medications, 3 months: Usual care group (54.6%), EHR tools alone group (58.9%), EHR tools plus education (63.4%)). Knowledge of medication indication, All medications, 6 months: Usual care group (54.6%), E…	x		?	?
Portela 2010	[Medical prescriptions: adequate orientation to medicine use?].	Portela, Alyne da Silva; Simoes, Monica Oliveira da Silva; Fook, Sayonara Maria Lia; Montenegro Neto, Asdrubal Nobrega; da Silva, Paulo Cesar Dantas	2010	Ciencia & saude coletiva / 2010;15 Suppl 3(9713483):3523-8	Portuguese	Article	Observational - cross-cectional	199	Brazil	average 49 (range 18-84 years).	80% female, 20% male	Four Basic Units of the Basic Units of the Family Health Program/Strategy in the urban area of the municipality of Esperança	NA	Educational level: Illiterate 11.1%, Functional illiterate 14.6%, incompleate primary education 60.8%, complete elementary education 2.5%, Incomplete high school 3%, high school completed 6.5%, incomplete higher education 0.5%, compleated higher education 1%	NA	The study included patients 18 years and older, treated at the clinic, who came to a medical consultation unaccompanied and who received a medical prescription.	The study excluded patients without medical prescriptions.	The study aimed to evaluate patients' degree of knowledge of the drugs prescribed after medical appointments in Basic Units of the Family Health Program/Strategy.	Primary	interview. To characterize the degree of knowledge of the patient, data related to the medicine were collected, such as name, time, dose, purpose, time of use and unpleasant reactions that the medicine could cause. The degree of knowledge of the patients was categorized from 0% to 100% into five ranges of classes, following the scale adopted by Miasso and Cassiani5 (0%- no knowledge, 0.1%-25% ver…	NA	The patient was allowed to consult the prescription or any other material, such as medication packaging, to answer the questions.	NA	The answer to each question was classified as right or wrong. The answers “I don't know” or “I was not informed” were classified as wrong.	If five medications were prescribed for the same patient and this you only answered correctly to the dosage of three, we attribute 60% to your level of knowledge on the dosage, and this calculation is also applicable for the other variables under study.	The degree of knowledge of the patients was categorized from 0% to 100% into five ranges of classes, following the scale adopted by Miasso and Cassiani5 (0%- no knowledge, 0.1%-25% very little knowledge, 25%-50% little knowledge, 50%-75% regular knowledge, 75%-100% good knowledge).	Medication knowledge (name, time, dose, purpose, duration of treatment, side effects).	Level of education, income, gender.	The item with the highest frequency of correct answers was the purpose of the medication, with 75.1% of patients had good knowledge, 7.6% of respondents no knowledge, 2.5% very little, 3.0% little knowledge, 11.7% regular knowledge.	x		x
Pullar 1989	Patients' knowledge concerning their medications on discharge from hospital.	Pullar T; Roach P; Mellor EJ; McNeece J; Judd A; Feely M; Cooke J	1989	J Clin Pharm Ther Feb 1989;14(1):57-9	english	article	Observational - cross-cectional	50	England	Age (years) mean ± S.D: 58.5 ± 16.1	NA	Hospital (discharge from two general medical wards, two general surgiucal wards and one coronary care unit)	NA	NA	medications on discharge: median 3, range -8	NA	NA	The study aimed to assess patients' knowledge concerning their medications on discharge from hospital.	Primary	Patients were interviewed by pharmacists prior to discharge from hospital. Patients were asked to a) read the label on each container, b) to indicate how they would take the medicine (frequency, before/with food, etc.), c) why they were taking each medicine, d) what knowledge they had of the side-effects, precautions and interactions and e) for how long the treatment was to be continued.	NA	NA	NA	NA	NA	NA	Medication knowledge (indications, (side-effects, precautions and interactions), treatment duration); Patients ability to read the bottle, to read the name of the drug, and to understand instructions; Difference in knowledge and understanding between surgical and medical patients; Difference in knowledge and understanding between newly prescribed medications and those previously prescribed; Numbe…	Medical or surgical admission. If the medicine was newly prescribed or not.	Knowledge of indication per patient (n=50): 18% had no idea why they were taking medicine and 8% had inappropriate beliefs about why they were taking medications (incorrect indication). Knowledge of indication per prescription (n=131): 10% had no idea why they were taking medicine and 4% had inappropriate beliefs about why they were taking medications (incorrect indication). No differences were d…	x		x	x
Qin 2015	The Effect of Health Literacy on Medication Knowledge and Medication Discrepancy in Chinese Americans.	Qin, WeiWei; Yu, Pearl S.; Chen, Jessica J.; Mehta, Gita; Kuo, Grace M.	2015	Journal of Pharmacy Technology 12// 2015;31(6):262-269	english	Article	Observational - cross-cectional	158	USA	Patients above 65 years: Patients with adequate Functional health literacy (FHL) 34%, patients with inadequate FHL 66%	68% female, 32% male	An academic internal medicine clinic.	NA	Educational level:less than highschool 14%, high school or higher 85%.	Medications in EMR, mean±SD (range): Patients with adequate FHL 4±3 (0-18), patients with inadequate FHL 6±3 (1-13)	Self-identified Chinese-American patients at least 18 years old and taking at least one medication (including prescription medications, over-the-counter medications, or supplements) were eligible to participate.	Patients were excluded if they resided in a skilled nursing home or had conditions such as cancer, severely impaired vision, dementia, or overt psychiatric illness.	To examine the effects of Functional health literacy on medication knowledge and medication discrepancy in Chinese-American patients.	Primary	The study used the English version of the Short Test of Functional Health Literacy in Adults (S-TOFHLA) to assess participants’ FHL. For the purpose of our study, participants were categorized into two comparison groups according to their S-TOFHLA test scores: those with inadequate FHL (0-66) and those with adequate FHL (67-100).	NA	NA	Patients self-reported reason for taking each medication were compared with the Food and Drug Administration–approved indications, listed in the Facts and Comparison drug information reference.	Correct/incorrect	NA	NA	The primary outcome was knowledge of medication purpose, which was compared between the self-reported reason for taking each medication (including prescription medications, over-the-counter medications, and supplements) and the Food and Drug Administration–approved, or off-label indications, listed in the Facts and Comparison drug information reference. Secondary outcomes included medication dire…	The study compared the proportions of patients with correct and incorrect medication knowledge across functional health literacy (FHL) patient demographics (age (less than 65 years old or 65 years and older), gender (male or female), education (less than high school or high school and higher), employment (employed or all others), marital status (being married or living with someone vs all others)…	Of 819 medications recorded in the electronic medical record (EMR) from the 158 participants, 7% (n = 57) of the medications were associated with incorrect medication knowledge, 16% (n = 135) with medication direction discrepancy, and 44% (n = 362) had medication name discrepancy. The top 5 therapeutic categories of medications with incorrect medication knowledge and medication discrepancy are li…	x		x	x
Quinn 1983	Knowledge and use of medications in a group of elderly individuals	Quinn B.P.; Applegate W.B.; Roberts K.; Collins T.; Vanderzwaag R.	1983	Journal of the Tennessee Medical Association / 1983;76(10):647-649	english	Article	Observational - cross-cectional	40	USA	Average age 71 years	95% female, 5% male	In-home interviews	Corrected vision was fair or good (better tahn 20/50) in 89% of participants. 73% had a mental status score of eight or better.	NA	Mean nonprescription drugs: 4.6 (0-11). Mean prescription drugs: 3.75 (0-18).	The study included residents in a high-rise apartment building, which is Housing and Urban Development Section Eigth Housing.	Participants without a telephone were excluded.	The study aimed to determine whether compliance is greater for essential than for nonessential medications among elderly persons living in a high-rise apartment building. As a corollary to this, the study attempted to assess the older person´s knowledge about medication purpose and side effects, as well as the degree of use of nonprescription preparations.	Not-primary	Two in-home interviews. The first interview contained questions about lifestyle, perception of health, source of medical care, testing of vision and mental status, and pill count of each prescription medication. Subjects were also questioned about the purpose and side effects of each medication. Interviewers were accepted as having some knowledge of medication purpose if they could indicate the t…	NA	NA	Interviewers were accepted as having some knowledge of medication purpose if they could indicate the target organ system or any general statement of medication function. One correct statement of medication purpose was accepted as evidence of knowledge.	NA	NA	NA	Compliance of essential and non-essential medications. Knowledge of medication purpose and side effects. Perceived level of health. Self-evaluated financial status.	NA	Knowledge of medication purpose was common (91% of essential and 83% of nonessential drugs).	x			x
Rahman 2020	Medication understanding and health literacy among patients with multiple chronic conditions: A study conducted in Bangladesh.	Rahman, Fahad Imtiaz; Aziz, Farina; Huque, Sumaiya; Ether, Sadia Afruz	2020	Journal of public health research / 2020;9(1):1792	english	Article	Observational - cross-cectional	218	Bangladesh	Age (mean ± SD) 48.47 ± 13.54 16-35 years 15.7% 36-55 years 55% ≥ 56 years 23.9%	56% female, 44% male	Interviews were taken in participants’ home	Type of chronic conditions: Circulatory system diseases 78%, Respiratory system diseases 19.7%, Nervous system and mental disorders 16.5%, Endocrine and digestive disorders 79.8%, Genitourinary and liver diseases 9.6%, Musculoskeletal system diseases 6.9%, Infectious and sense organs diseases	Level of education: Graduated from university 45.4% HSC passed (university student equivalent) 23.9% SSC passed (college student equivalent) 15.6% < 10 years of schooling / No school 14.7%	Number of medicines taken (mean ± SD) 3.56 ± 1.46 2-3 medicine taking patients 53.7% 4-5 medicine taking patients 42.6% ≥ 6 medicine taking patients 3.7%	Participants were eligible for the study if they were Bangladeshi, aged 16 years or older, had multiple chronic conditions, and received at least two medications for their conditions.	Exclusion criteria included severe cognitive disorders and inability to communicate clearly with the interviewer.	The study aimed to evaluate the medication-related knowledge of Bangladeshi patients suffering from multiple chronic conditions and understand the relation between socio-demographics and overall health literacy.	Primary	interviews. Participants were asked to bring forth all their currently prescribed medications. The interviewer would then collect all the medicines and ask the participant to name their prescribed medications (brand names) one by one from memory. In the event of the participant failing to answer the name of their medications, the interviewer would begin by placing the medication in front of the p…	NA	NA	NA	NA	NA	NA	Medication knowledge (name, generic name, purpose, strength, administration route, dosage regimen, side effects, risks associated with overdose, alternative brand), whether or not they ever read the drug information leaflet of their medications. Comparison of medication knowledge of study participants and among patients suffering from specific conditions.	Comparison of medication knowledge of study participants and among patients suffering from specific conditions (Circulatory system diseases, Respiratory system diseases, Nervous system and mental disorders, Endocrine and digestive disorders, Genitourinary and liver diseases, Musculoskeletal system diseases, Infectious and sense organs diseases). Multivariate logistic regression analysis was perfo…	24.8% of participants did not know the purpose of all their medications, 75.2% of participants know the purpose of all their medications. Comparison of medication knowledge of study participants and among patients suffering from specific conditions: (overall 24.8%, Circulatory system diseases 25.3%, Respiratory system diseases 39.5%, Nervous system and mental disorders 41.7%, Endocrine and digest…	x		x
Ramia 2017	Assessment of patients' knowledge and practices regarding their medication use and risks in Lebanon.	Ramia, Elsy; Zeenny, Rony; Hallit, Souheil; Salameh, Pascale; Zeenny, Rony M	2017	International Journal of Clinical Pharmacy 10// 2017;39(5):1084-1094	english	Article	Observational - cross-cectional	921	Lebanon	mean age of 53.3 years old (SD 16.5)	50% female, 48% male	outpatients visiting a sample of 460 community pharmacies across Lebanon.	Number of chronic diseases per patient: 1: 19.9% 2: 32.5% 3: 21.6% 4: 16.1% 5: 7.4% 6: 1.6% 7: 0.9%	Level of education: Illiterate 4.5% Elementary school 15% Complementary school 15.3% High school 22.6% Some university/college courses 14.1% Bachelor degree 15.9% Master’s degree 8.9% Doctoral degree 2.2%	Number of medications taken at home every day: (1 = 7.4%, 2 = 19.7%, 3 = 28.2%, 4 = 19.3%, 5 = 9.1%, ≥6 = 6.8%, Missing = 9.4%) Intake of any oral liquid medication: (Yes 6.2%, No 93.3%) Intake of any inhaled medication: (Yes 6.5%, No 93.2%) Intake of any patch medication: (Yes 1.3%, No 98.5%) Intake of any injectable medication: (Yes 9.6%, No 90.3%)	Patients were eligible for the study if they were Lebanese, aged 18 years or older, visiting a community pharmacy, receiving at least one medication, and were willing to participate in the study.	NA	The primary objective of this study was to evaluate medication-related knowledge and practices of Lebanese outpatients. Secondary objectives were to assess potential determinants of patients’ knowledge and interest in their medication use and risks.	primary	A questionnaire was designed to elicit patients’ relevant information. The final questionnaire addressed the following areas: (1) patients’ sociodemographic characteristics and medical condition; (2) elements of medication knowledge; and (3) medication-related practices and experience, directed to depict risk-prone behaviors and interest in medication use and risks. Throughout the questionnaire, …	NA	NA	NA	NA	Patients’ answers were analysed as: Patients who knew the answer for <50% of their medications (score of 0); Patients who knew the answer for ≥50% of their medications, but not 100% (score of 1); and Patients who knew the answer for all of their medications (score of 2). An index for total medication knowledge (additive score) was then created, with a minimum score of zero and a maximum score of …	Accordingly, the patient’s ‘‘total medication knowledge’’ was classified as follows: sub-optimal medication knowledge (Index score of 0–7); and optimal medication knowledge (Index score of 8–10).	Patients’ socio-demographics characteristics and medical condition; Medication-related knowledge (name, strength, dosage regimen, indication, ADRs); Outpatients’ medication-related practices; Outpatient experience with the primary care givers; Determinants of patients’ medication knowledge; Determinants of medication-related practices.	Factors associated with higher total medication knowledge was assessed in a multivariable analysis. Variables: Educational level, Marital status, Number of chronic disease, Source of medication acquisition, Physician providing counseling about potential ADRs.	Analysis of the patients’ answers per element showed the following: around 82% of the patients knew the names of all the medications they were taking, 54.2% knew all the strengths, 74.4% knew all the dosage regimens, 54.8% knew all the indications, and only 2.1% knew potential ADRs of all of their medications. 55.7% of the participants were considered to have sub-optimal medication knowledge, whi…	x	x	x
Rogers 2002	A qualitative study of chronic heart failure patients' understanding of their symptoms and drug therapy	Rogers A.; Addington-Hall J.M.; McCoy A.S.M.; Edmonds P.M.; Abery A.J.; Coats A.J.S.; Gibbs J.SimonR.	2002	European Journal of Heart Failure / 2002;4(3):283-287	english	Article	Qualitative	27	England	mean age of 69 years (range 38-94)	26% female, 74% male	Interviews were held at patients’ homes	NYHA functional class: II 26%, III 44%, IV 30%.	NA	Information on the treatment received by patients was not collected systematically, nor was information on medication	Patients diagnosed with symptomatic heart failure (New York Heart Association functional class II, III or IV), who had been hospitalised for this reason in the previous 20 months were identified and recruited.	NA	The study aimed to explore patients’ understanding of their symptoms and the treatment of their heart failure.	Not-primary	In-home qualitative interviews. Interviews were recorded and transcribed. At the start of the interviews participants were asked an open question, ‘Can you tell me how your heart failure started?’ In response to this inquiry a number of ideas and concepts were developed as they occurred in the participant’s narrative. This enabled both anticipated and emergent themes and ideas to be incorporated …	NA	NA	NA	NA	NA	NA	Analysis of the data identified four key areas relating to symptoms and the use of drug therapy: the purpose of the drugs, concerns about drug therapy, difficulties in differentiating between side effects of drugs and symptoms of heart failure, and the interpretation and treatment of changing symptoms.	NA	All patients were taking some form of medication for their heart failure. Analysis of the data identified four key areas relating to symptoms and the use of drug therapy: the purpose of the drugs, concerns about drug therapy, difficulties in differentiating between side effects of drugs and symptoms of heart failure, and the interpretation and treatment of changing symptoms. The purpose of drugs:…			x
Rushworth 2012	Patient-specific factors relating to medication adherence in a post-percutaneous coronary intervention cohort	Rushworth G.F.; Cunningham S.; Mort A.; Rudd I.; Leslie S.J.	2012	International Journal of Pharmacy Practice / 2012;20(4):226-237	english	Article	Qualitative	20	Scotland	Age (years), Median (interquartile range): 60.5 (55.5–66.3)	25% female, 75% male	In hospital	Medical conditions, Median (interquartile range): 3 (2–5) Body mass index (kg/m2), Median (interquartile range): 28.6 (24–33)	Education: University 30%, College 25%, High school 40%, Pre-high school 5%	Prescribed medications, Median (interquartile range): 9 (6.8–10.3)	All patients had undergone PCI in the previous 7 days and had completed phase I cardiac rehabilitation. Inclusion criteria included being on three or more cardiac medications (including any of the following: antiplatelets, statins/fibrate/ ezetimibe, b-blockers, angiotensin-converting enzyme inhibitors, angiotensin 2 receptor blockers, nitrates, nicorandil, calcium-channel blockers, antiarrhythmi…	Patients were excluded from the study if they had cognitive impairment, had known alcohol or illicit drug use, had a physical or psychological disability inhibiting communication, were using a compliance aid (i.e. dosette box) or resided in a nursing, residential or care home.	This study aimed to quantify the current level of medication adherence using a validated scale and then to qualitatively explore the association between the measured adherence and the influencing factors in patients following percutaneous coronary intervention (PCI).	not part of study aim but reported	Qualitative semi-structured interview. All interviews were digitally recorded before being transcribed by cardiology secretarial staff. Adherence were assessed by the Tool for Adherence Behaviour Screening (TABS) questions and scoring.	NA	NA	NA	NA	NA	NA	Adherence. Subjects were asked at the structured telephone interview to state (a) the nature of the non-adherence (drug withdrawal; change in the dosage; change of drug; overdose); (b) the reason for non-adherence (adverse drug events; fear of side effec	NA	Thirteen patients discussed the impact that having an understanding of the indication has for adherence. These ideas varied greatly between patients.			x
Sears 2018	Medication Knowledge Among Older Adults Admitted to Home Care in Ontario During 2012-2013.	Sears, Kim; Woo, Kevin Y.; Almost, Joan; Wilson, Rosemary; Frymire, Eliot; Whitehead, Marlo; VanDenKerkhof, Elizabeth	2018	Journal for Healthcare Quality 2018;40(3):e33-e45	english	Article	Observational - Retrospective cohort	14004	Canada	Age at admission: 66-70 years 20.5%, 71-75 years 19.8%, 76-80 years 20.3%, 81-85 years 19.1%, 86+ years 20.4%.	50% female, 50% male	Home care in Ontario, Canada	The medican Charlson Comorbidity Index was 2.1 (IQR 0-3). 82% had hypertension, 19% primary cancer, 18% diabetes with complications, and 4% had dementia	NA	Number of prescribed medications in the year before admission to Home care: 0-5 medications 11.9%, 6-10 medications 27.2%, 11-15 medications 28.3%, 16-20 medications 19.5%, 21+ medications 13-1%.	This retrospective study was conducted using administrative data on a cohort of 14,004 adults who were at least 65 years of age and admitted to home care in Ontario Canada.	NA	The study aimed to describe medication knowledge and ability to take medication among seniors admitted to home care in Ontario. The objectives were to describe (1) the demographic characteristics, comorbidities, and number of medications prescribed, (2) knowledge about prescribed medications and ability to take them, and (3) the relationship between number of medications and medication knowledge …	Primary	Medication knowledge was defined as knowing and understanding the purpose of the medication. Medication knowledge and ability is one of the aspects of the Therapeutic Self Care scale captured in the HOBIC database (Wodchis et al., 2015). The scale was completed by the nurse on admission to inpatient units and discharge to the home care setting. Medication knowledge and ability was measured by ask…	Do you understand the purpose of the medication prescribed to you?	NA	NA	Responses were captured using a six-point Likert scale ranging from zero (not at all) to five (very much so). The scale was left skewed and as therefore dichotomized into none to low (0-2) and moderate to very much so (3-5).	NA	NA	The primary outcomes of interest were medication knowledge and ability to take the prescribed medications. Medication knowledge was defined as knowing and understanding the purpose of the medication. Cross-tabulations and bivariable logistic regression analyses were used to explore the relationship between demographic characteristics, comorbidities, and number of medications and knowledge about a…	Cross-tabulations and bivariable logistic regression analyses were used to explore the relationship between demographic characteristics, comorbidities, and number of medications and knowledge about and ability to take medications. Multivariable logistic regression was conducted to examine the association between number of medications and medication knowledge while controlling for demographic char…	10% of the individuals had little to no knowledge of the medication they were taking, and 10% had little to no understanding of the purpose of their medication. As the number of medications prescribed in the year before admission to home care increased, medication knowledge on admission to home care decreased. Approximately one quarter of individuals prescribed 16 or more medications had little o…	x		x
Semla 1991	Perceived purpose of prescription drugs: The Iowa 65+ Rural Health Study	Semla T.P.; Lemke J.H.; Helling D.K.; Wallace R.B.; Chrischilles E.A.	1991	DICP, Annals of Pharmacotherapy / 1991;25(4):410-413	english	Article	Observational - cross-cectional	3217	USA	NA	NA	Home interviews	NA	NA	Our results are based upon the 4120 prescription drugs for which a purpose was queried.	NA	NA	This article focuses on the perceived purposes of prescription drugs used by a geographically defined, rural, elderly population and examines the factors associated with inappropriate perception of medication purpose. In addition, it discusses the potential for improved communication between physicians, pharmacists, and patients.	Primary	Face to face home interviews. Prescription drug use was established by asking respondents if, in the past two weeks: (1) they had taken any prescribed medications or possessed any that they were supposed to have taken regularly, or (2) they possessed any prescribed medicines that were to be taken only when needed. Information collected pertaining to prescription drugs included drug name, dispensi…	NA	NA	The criteria used to determine whether respondents appropriately perceived their medication’s purpose were developed without knowing each drug-purpose pair by assigning acceptable purpose responses to each drug class based upon indications approved by the FDA or known uses of drugs contained in that class. An appropriate purpose consisted of a response indicating either a therapeutic or pharmacol…	Answers were categorised as appropriate, inappropriate, unknown. Inappropriate and unknown were grouped together in analysis.	NA	NA	Knowledge of purpose for different drug classes, common purpose misperceptions for each therapeutic category; The percentage of drugs whose purpose was either appropriately or inappropriately perceived by the type of dispensing source.	NA	The results are based upon the 4120 prescription drugs for which a purpose was queried. Overall, 10.0 % had a purpose response that was inappropriate by our criteria. The respondent stated "don't know" for 35.8 % of these inappropriate purposes. % appropriate knowledge of purpose per drug class: Cardiovascular agents 92.4%, CNS agents 86.9%, Analgesics 93.7%, Endocrine/metabolic agents 84.0%, Res…	x			x
Send 2014	Pilot study to assess the influence of an enhanced medication plan on patient knowledge at hospital discharge.	Send, Alexander; Schwab, Michael; Gauss, Annika; Rudofsky, Gottfried; Haefeli, Walter; Seidling, Hanna	2014	European Journal of Clinical Pharmacology 10// 2014;70(10):1243-1250	english	Article	Interventional - before/after	90	Germany	Age±SD: Before implementation group 62.3±15.3 (range 24-89), After implementation group 56.2±14.9	Gender: Before implementation group, female 48% male 52%, After implementation group, female 60%, male 40%	Three internal medicine wards (a psychosomatics, a gastroenterology and an endocrinology ward) of the University Hospital of Heidelberg	NA	Level of education: Before implementation group, less than highschool 40%, high school graduated 40%, collage 20%, After implementation group, less than highschool 47.5%, high school graduated 35%, collage 17.5%	Average ± SD: 6.8 ± 3.7	Patients were eligible if they took at least one drug and were to be discharged from the hospital.	NA	The study aimed to assess the effect of providing an enhanced medication plan (EMP) to patients during a patient-physician conversation at hospital discharge and evaluated its immediate impact on patient knowledge of pharmacotherapy.	Primary	Patients’ knowledge was assessed before and after implementing an enhanced medication plan (EMP). patients were interviewed using a semi structured questionnaire immediately after the patient-physician conversation to collect the number of overall and newly prescribed drugs, and to objectively assess their state of knowledge on their medication.	NA	NA	NA	NA	NA	NA	Time physicians spent explaining individual drug therapies; Medical instructions given before and after the implementation of the enhanced medication plan (data was collected similarly using a standardized check list for general characteristics of the conversation (e.g., overall duration, number of drugs mentioned and explained, duration and method of drug information transfer), and a detailed do…	NA	Indication correctly answered: Before implementation 70%, After implementation 92.3%.	x		?	?
Shen 2006	Evaluation of a medication education program for elderly hospital in-patients.	Shen Q; Karr M; Ko A; Chan DKY; Khan R; Duvall D	2006	Geriatric Nursing 05// 2006;27(3):184-192	english	Article	Interventional - before/after	60	Australia	mean (SD) age: 78.5 (5.4) (range 65-90)	68% female, 32% male	In Hospital. Geriatric wards (acute, rehabilitation and psychiatry),	Number of comorbidities, Mean (SD): 2.9 (1.9)	Age left school (yrs), mean (SD): 15.2 (1.9)	Medications at baseline, mean (SD): 7.8 (3.9) Medications at follow-up, mean (SD): 7.7 (3.7)	Patients were eligible if they were admitted to geriatric wards (acute, rehabilitation and psychiatry), aged 65 or older, English-speaking, taking one or more regular prescription medications, living at home, managing their own medication at home, and had a MMSE28 score ≥20.	Patients who were admitted from a nursing home or hostel were excluded, as were patients who were being discharged to a nursing home or hostel. Patients who consented but received no medication education program before discharge, or were discharged before the completion of the medication education program, were withdrawn from the study and excluded from the analysis.	The study aimed to assess the impact of a nursing-staff-initiated in-hospital medication education program (MEP) for elderly patients in terms of increasing medication knowledge and adherence to a medication regimen after discharge from the hospital. In addition, the impact of cognitive status was considered, and patients with a lower MMSE score (20-24) were compared with those with a higher MMSE…	Primary	An individual chart was printed for each participant listing the following variables for each medication: medication brand name, form and strength, dose and times of administration, purpose and common side effects. Participating patients received individual training. Participants’ MMSE scores and their medication knowledge were recorded via face-to-face interviews between the participants and the…	NA	posttreatment evaluation of medication knowledge in the home setting allowed participants to visualize the individual containers, although participants were not permitted to read answers directly from the containers.	NA	NA	Patients’ knowledge of their medication was calculated as a percentage of recall of their medication details using the formula: percentage of recall of medication details = (number of medications with correct recall of details / total number of medications) x 100%.	NA	Medication Knowledge (medication brand name, number of tablets to be taken daily (dose), times of administration, purpose, and common side effects); medication compliance; satisfaction with the nursing-staff-initiated in-hospital medication education program.	Mini-Mental State Examination. Multiple Linear Regression Analysis of Predictors for Medication Knowledge: No. medications at baseline, age, age left school, no of comorbidities, no medications at follow-up. Predictors for Medication Knowledge of purpose: age, age left school, no of comorbidities.	There was improvement in participants’ medication knowledge following the education program in regard to name of medication, dosage and times of medication administration, and purpose of medication (P < .05 for all categories). Recall of Medication Details Before and After the Education Program - Purpose of medication: Baseline Mean % Recall* (SD): 54.4 (33.5), Follow-up Mean % Recall* (SD): 82.9…	x			x
Si 2012	Knowledge of prescription medications among cancer patients aged 65 years and above	Si P.; Koo K.N.; Poon D.; Chew L.	2012	Journal of Geriatric Oncology 2012: 120-130	english	Article	Observational - cross-cectional	196	Singapore	Age, mean±S.D., (range): 70.8 ±4.57 years, (65–84)	46% female, 54% male	This study was conducted at the National Cancer Centre of Singapore (NCCS).	62% had other co-morbidities (than the cancer). 53% had Hypertension , 22% had diabetes, 8% had hyperlipidemia and 1% had heart disease	Education, no. (%): None 18.4% Primary 25.5% Secondary 46.4% Tertiary 4.1% Unknown 5.6%	Number of prescription medications, a mean±S.D., (range): 4.09±2.78, (1–14)	Patients aged ≥65 years with cancer of any type and stage, taking at least one prescription medication at home and consented to participate were recruited.	Patients were excluded if medically unstable, residents of a nursing home or extended care facilities, disoriented to person, place, or time, not currently taking any prescription medications at home or unable to recall the names of the pharmacy/clinic where their medications had been purchased/filled.	The study aimed to determine the knowledge of prescription medications among cancer patients aged ≥65 years and determine the extent of safe medication practices adopted by patients. Other objectives include determining potential drug-drug interactions and uncovering potential areas of risk in safe medication use among older adults with cancer.	Primary	This is a cross-sectional study conducted via direct interview of patients or their caregiver’s using interviewer administered structured questionnaires. Data collection forms used for documentation purposes consisted of three main sections: 1) patient specific information, including patient's demographic background and past/ present medical and treatment history, 2) medication knowledge and 3) q…	NA	NA	Medicines obtained from public/government institutions (polyclinics, tertiary institutions and specialist centers) were counter-checked using the electronic prescription system while medications prescribed by private practitioners were verified through telephone calls to the respective institutions/ clinics for names, dosages and frequencies.	NA	Results are analysed” patients who could correctly answer for all their medications”.	NA	Knowledge of drug Name, Indication, Dose, Frequency, Pre/Post prandial Administration, Precautions, Missing Dose; Effect of number of prescription medications, age and education on medication knowledge; Self-reported medication adherence; Patients ability to identify their medication allergies; Sources of Drug Information.	Patients were stratified by number of prescription medications currently taking (≤3 medications or ≥4 medications), age (65 to 69 years old or 70 years old and above) and education levels (up to primary school education or secondary school education and above). Student t test for independent samples was used to assess the influence of the abovementioned factors on medication knowledge.	Most patients correctly identified the indications for use (69.4%), prescribed doses (77.0%), dosing frequencies (73.0%), pre/post prandial administration (77.6%) and what to do for missed dose (71.9%) for all their reported medications. However, few patients could name (8.7%) or were aware of precautionary instructions (23.5%) for all their medications. In this study, only 10 out of 196 patients…	x		x
Sides 2012	Medication coaching program for patients with minor stroke or TIA: A pilot study	Elizabeth G Sides, Louise O Zimmer, Leslie Wilson, Wenqin Pan, DaiWai M Olson, Eric D Peterson and Cheryl Bushnell	2012	BMC Public Health 2012, 12:549	english	Article	Interventional - not randomised	29	USA	Median age (IQR) 61 (52–69)	41% female, 59% male	Wake Forest Baptist Medical Center, USA	Prior stroke/TIA 34.5%, Hypertension 75.9%, Hyperlipidemia 71.4%, Smoker 48.3%, Diabetes 20.7%, Atrial fibrillation 10.3%	NA	Number of discharge meds, median (IQR) 4 (3–6)	The study included patients admitted with ischemic or hemorrhagic stroke or TIA who had at least two medications changed between admission and discharge and who were discharged home.	NA	The study aimed to develop a program to support patients in their transition to home after hospitalisation for stroke or transient ischemic attack (TIA). We designed a pilot study to evaluate and refine a medication coaching program before it was implemented as hospital-wide standard of care. The objectives were: a) to assess the feasibility of the intervention in terms of the appropriateness of …	Not-primary	The intervention consisted of a telephone contact from a medication coach within the first 2 weeks after discharge and included general information about stroke, the importance of preventing another stroke, modifiable risk factors and the importance of adhering to prescribed medications. In addition, the medication coach reviewed each stroke prevention medication on the participant’s discharge li…	NA	NA	NA	NA	Results reported as % patients who knew indications for all their prescriptions, and %patients who knew indications for more than 50% of their medications.	NA	The main outcomes were feasibility (appropriateness of script, ability to reach participants, and provide requested information) and participant evaluation of medication coaching.	NA	Assessment of medication knowledge during coaching calls: During the medication coaching contact, 7 out of 19 intervention group participants were able to identify why they were taking all of their medications and an additional 9 could state the reason for taking 50% or more of their medications.	x		x
Smith 1983	Drug compliance not so bad, knowledge not so good--the elderly after hospital discharge.	Smith, P; Andrews, J	1983	Age & Ageing 10// 1983;12(4):336-342	english	Article	Observational - cross-cectional	35	England	Female: average age 78 years (range 68-89). Male: average age 77 years (range 67-92)	43% female, 57% male	Home visits 3-12 days following discharge from three geriatric wards in West Middlesex University Hospital	NA	NA	Female: dischraged on an average of 2.3 drugs (range 0-5). Male: dischraged on an average of 3.3 drugs (range 0-8)	Patients discharged from three admission geriatric wards in West Middelsex University Hospital under one consultant´s care were followed up.	NA	NA (To investigate factors thought to be involved in compliance)	not part of study aim but reported	Types and quantities of drugs were noted on discharge. A home visit was done 3-12 days following discharge. A questionnaire was used as the basis of the home visit, medication taken being reported on the back of the sheet.	do you know what your pills are for?	NA	NA	NA	NA	NA	Knowledge of purpose, and compliance.	NA	29% of the patients visited understood the purpose of their drugs, although 74% had a reasonable understanding of the nature of their illness.	x		x
Son 2016	Influence of Health Literacy on HRQoL in Patients After PCI.	Son, Youn-Jung; Yu, Hye Yon	2016	Western journal of nursing research / 2016;38(12):1611-1626	english	Article	Observational - cross-cectional	238	Korea	The mean of age was approximately 62 years (62.2 ± 10.6).	33% female, 67% male	The cardiology ward or outpatient clinic.	Comorbidity: No 31.5%, Yes 68.5%	Education level: Below elementary school: 42%, Middle school 20%, Above high school 38%	Number of medicines 1-5: 68.9% 6-8: 24.0% ≥9: 7.1%	Patients with coronary artery disease who underwent successful PCI were included.	Patients under the age of 20 years, those with cognitive dysfunction (i.e., stroke, dementia, etc.), those on medical treatment for psychosis, and those with a terminal illness were excluded.	The study aimed to evaluate the influence of health literacy on HRQoL at 6 months after hospital discharge in patients who underwent PCI.	not part of study aim but reported	Data were collected from medical record review and structured questionnaires via a face-to-face interview or telephone interview. At 6 months after discharge, patients’ medication knowledge was assessed using the five self-report questions developed by Burge et al. (2005). Patients responded to each of the following items using a 5-point Likert-type scale with scores ranging from 5 to 25 (Burge e…	NA	NA	NA	Patients responded using a 5-point Likert-type scale with scores ranging from 5 to 25.	NA	NA	Socio-demographic factors (age, sex, education level (below elementary school, middle school, or above high school), marital status, occupational status, monthly income, current smoking status, comorbidities, daily pill count, and number of medicines; Health literacy (assessed using the three-item set of brief screening questions developed by Chew, Bradley, and Boyko (2004); Medication knowledge …	Adherence, HRQoL, health literacy.	Medication knowledge scores M ± SD: 16.92 ± 2.51. Medication knowledge was also significant predictor of HRQoL (β = .14, p = .04, 95% CI = [0.01, 0.44]). The study found that medication knowledge has a significant partial mediation effect on the correlation with health literacy and HRQoL.		x	x
Spiers 2004	Variation in medication understanding among the elderly.	Spiers MV; Kutzik DM; Lamar M	2004	American Journal of Health-System Pharmacy 02/15/ 2004;61(4):373-380	english	Article	Observational - cross-cectional	375	USA	Mean ± S.D. age (yr) 77 ± 7 (range, 65–93 years)	84% female, 16% male	Senior centers	NA		Participants used a mean ± S.D. of 4.0 ± 2.1 prescription medications (range, 1–12) and 1.4 ± 1.3 nonprescription medications (range, 0–9).	The study included community-dwelling persons at least 65 years of age who volunteered to participate in a medication review program targeting senior citizen centers and independent-living apartments in Philadelphia.	Recruitment and testing occurred over two consecutive years. Individuals who returned the second year were interviewed; however, only their initial data were included in the analysis. No other exclusionary criteria were imposed.	The study aimed to examine medication misunderstanding in a community-dwelling population of elderly medication takers and to explore factors associated with the various types of misunderstanding.	Not-primary	The medication review evaluated each prescription and non-prescription drug brought in by participants in an individual-interview format. A structured interview including a background interview (average of 45 min), attitudinal questions, and questions related to dosage, frequency, timing, and what to do if a dose was missed was conducted. (De publication does not describe how they assess knowledg…	NA	NA	NA	NA	Subjects identified as having less than perfect understanding of their medications were divided into those who misunderstood a single or limited aspect of their regimens (such as dosage or timing) across multiple medications (type L misunderstanding), those who had significant problems in understanding multiple aspects (at least three of four) of at least one medication regimen (type M misunderst…	NA	Personal Medical Regimen Understanding Assessment Components (Dosage frequency, Proper time, Proper dose, What to do if dose missed): Additional Knowledge Components (drug name, purpose); Adherence; Complexity of drug regimens, Frailty.	Sex, age, race, education, or degree of medical disability. Variables Related to Types of Medication Misunderstanding: Adherence, Complexity of Regimen, No. prescriptions, Attitudes, Frailty, No. medication problems, Self-rated seriousness of problems.	Know purpose: Total 87 ± 26, Misunderstanders type L 93 ± 22, Misunderstanders type X 84 ± 25, Misunderstanders type M 64 ± 39. Type L individuals did not appear to have general problems understanding their medications; in fact, their knowledge of the names and purposes of their drugs and how often to take them matched that of the perfect understanders.	x		x
Stewart 2012	Identifying discrepancies in electronic medical records through pharmacist medication reconciliation	Stewart A.; Lynch K.	2012	Journal of the American Pharmacists Association / 2012;52(1):59-66	english	article	Observational - cross-cectional	219	USA	Age (years) mean ± SD (range): 47.4 ± 11.9 (22-65)	62% female, 38% male	Primary care clinic	NA	NA	Total medications 1005. patients = 219. mean number of medications 4.6.	NA	The study excluded patients who refused to provide informed consent, patients presenting for their initial appointment, Patients who denied the use of medications, and patients with previous visits that included a medication reconciliation.	The study aimed to describe the types and reasons for discrepancies between patient-reported medications and medications listed in electronic medical records as identified by pharmacist medication reconciliation in an ambulatory care setting, and to identify patient characteristics associated with the presence of discrepancies.	not part of study aim but reported	Interviews (pharmacist interviewing patients). Patient medication history, medication reconciliation and medication review. Data collection occurred before the patient visited the physician. All patients were interviewed to obtain the names, doses, regimes and indications of the medications they were currently taking. Patients were screened for medication adherence using the Morisky scale. An ass…	NA	NA	NA	NA	An assessment of medication knowledge was conducted by capturing the number of medications for which the patient was able to accurately recall the drug name, dose, regimen and indication. This number was compared proportionally with the total number of medications. The thresholds of 0%, 25%, 50%, 75% and 100% were selected arbitrarily for simplicity in data collection.	NA	Frequency, types, and reasons for medication discrepancies, demographic variables, medication knowledge (name, dose, regimen, indication), and adherence (Morisky scale).	NA (investigated how knowledge of medications (name, dose, regimen, indication), age, gender and ethnicity, affect number of discrepancies).	Patients who were knowledgeable of the dosage for more than 75% of their medications had fewer discrepancies, while patients who were able to report the name, indication or regimen for more than 75% of their medications had no association with discrepancies (P<0.01).	x		x
Strobach 2000	Patient medication counseling--patient counseling about discharge medication	Strobach, D; Vetter-Kerkhoff, C; Bogner, J; Breugst, W; Schlöndorff, D	2000	Med Klin 2000; 95( 10): 548‐551	german	Article	Interventional - RCT	37	Germany	The average age of the patients was 60.9 years (29 to 82 years). In the counseling group it was 58.4 years (29 to 82 years) on average, in the control group 62.9 (33 to 81 years).	46% female, 54% male	Two internal medicine wards of a university hospital	NA	NA	Average number of medications per patient: intervention group 6.15, control group 6.55.	One of the following conditions was used as an inclusion criterion: Taking medication that requires special explanation; Taking more than three medications; Reasonable suspicion by the doctor of compliance problems.	NA	The pilot study aimed to collect experiences on the feasibility on how the additional patient medication counselling by a clinical pharmacist prior to discharge improves the patient’s knowledge.	not-primary	Randomised controlled trial. Patients of the intervention group were verbally and in writing informed about the purpose and correct use of their drugs. All patients received a discharge medication questionnaire to test their knowledge of the medication. The effect of the additional counselling was determined in both groups by a questionnaire at the time of discharge and a telephone interview 2 we…	NA	NA	NA	NA	NA	NA	Medication knowledge in the intervention and control group (indication, duration of treatment, frequency of intake).	NA	Correctly named indication at discharge: intervention group 82%, control group 40%. Correctly named indication at follow-up: intervention group 90%, control group 40.5%.	x		x
Teo 2018	Understanding of diagnosis and medications among non-English-speaking older patients.	Teo, Ken GW; Tacey, Mark; Holbeach, Edwina	2018	Australasian Journal on Ageing 06// 2018;37(2):E49-E54	english	Article	Observational - cross-cectional	66	Australia	The median age was 81 years (IQR: 78–86). The median age for ESB and NESB patients was 81 years (IQR: 79–86) and 80 years (IQR: 77–85) respectively,	73% female, 27% male	Inpatient geriatric evaluation and management (GEM) unit	The median MMSE score for ESB patients was 27 (IQR: 25–28), and the median RUDAS score for NESB was 25 (IQR: 24–26).	Education level: No schooling: English-speaking background 0%, non-English-speaking background 13% Primary school: English-speaking background 19%, non-English-speaking background 70% Secondary school: English-speaking background 69%, non-English-speaking background 13% Vocational: English-speaking background 8%, non-English-speaking background 0% University: English-speaking background 3%, non-E…	The median number of medications patients had prior to the admission was nine (IQR: 5–11). The median number of medications started during the admission for all patients was four (IQR: 2–5)	Eligibility criteria were age 65 years or older.	Patients with significant cognitive impairment were excluded – defined as Mini-Mental State Examination (MMSE) score 24 or higher for English-speaking background patients and Rowland Universal Dementia Assessment Scale (RUDAS) score of more than 22 for non-English-speaking background patients.	This study aimed to determine whether non-English-speaking background older patients represent a particularly at-risk cohort with regard to understanding of their diagnosis and medications. This study also aimed to determine whether non-English-speaking background patients are more likely to have a poorer understanding of the reason for admission to geriatric evaluation and management, as there i…	Primary	Survey including standardised questions about their admission diagnosis, reason for GEM (Geriatric Evaluation and Management) admission and medications. For understanding of medications taken prior to admission, the question ‘Please tell me all the medications you were taking prior to admission and the reason you were taking them’ was asked. For understanding of medications started during admissi…	Please tell me all the medications you were taking prior to admission and the reason you were taking them	NA	NA	NA	Full, partial or no credit was allocated as follows: Full credit was given if they correctly stated the name (trade name or generic name) and purpose of all medications. Partial credit was given if they stated the name and purpose of at least 50% of medications. No credit was given if they stated the name and purpose of <50% of medications.	NA	Understanding of admission diagnosis, Purpose of GEM admission, Understanding of medications	language (english speaking baskground/non-english speaking background), surgical/medical admission, age, sex.	Understanding of medications prior to admission: Full or partial credit: English-speaking background 44%, non-English-speaking background 20% No credit: English-speaking background 56%, non-English-speaking background 80% Understanding of medications started during admission and currently on: Full or partial credit: English-speaking background 28%, non-English-speaking background 0% No credit: En…		x	x
Vianna 2004	Security of the hospitalized patient: evaluation of the knowledge degree about the medicamental theurapeutics [sic].	Vianna CO; Linhares JC; Opitz SP; Cassiani SHB; Miasso AI	2004	Anna Nery School Journal of Nursing / Escola Anna Nery Revista de Enfermagem Aug 2004;8(2):235-242	Portuguese	Article	Observational - cross-cectional	100	Brazil	age groups from 21 to 41 years old (44%), 42 to 59 years old (34%) and 60 to 85 years old (22%).	52% female, 48% male	The medical, gynecological and obstetrical, surgical and emergency units in a university hospital located in the interior of the state of São Paulo	NA	Regarding the level of education, we obtained a sample with 11% of illiterate patients, 59% who completed elementary school, 24% who completed high school and 6% had a degree schooling above high school.	number of medications prescribed: 1-2 medications 10%, 3-4 medications 22%, 5-6 medications 34%, 7 or more medications 34%.	Patients over 21 years of age, capable of providing verbal information and admitted to the referred institution on the days of data collection were selected for the interview.	NA	The study aimed to identify the degree of knowledge of a sample of hospitalised patients regarding the name, dose, route of administration, time and purpose of the medications prescribed to them and to analyse the influence of factors such as age group, schooling, family income, number of previous hospitalisations and length of current hospitalisation on the level of knowledge of these patients.	Primary	Structured interview. The interview script applied to patients consisted of patients' sociodemographic data (age, sex, education and income) and questions about name, dose, time, route and purpose of the prescribed medication. The researchers visited the places of hospitalization and proceeded with the interviews, writing down the information provided by them and, then, confronted with the data r…	NA	NA	NA	correct/incorrect	Answers were categorised as (0% = no knowledge, 0-25% = very little knowledge, 25-50% = little knowledge, 50-75% = regular knowledge, 75-100% = good knowledge).	NA	Medication knowledge (name, dose, time, route of administration, purpose). the association between medication knowledge and number of medications.	Number of medications.	In total, 37% of patients know nothing of the purpose, 21% know very little, 26% knows little, 7% has regular knowledge, and 9% had good knowledge of the purpose. Table 1 shows the correlation between knowledge of purpose and number of medications used.	x		x
Vrhovac 2000	Knowledge of and attitudes to pharmacotherapy in medical inpatients	Vrhovac, R; Rojnic-Putarek, N; Jaksic, B	2000	Int J Clin Pharmacol Ther. 2000 Sep;38(9):441-5.	english	Article	Observational - cross-cectional	183	Croatia	mean age of 55.5 years (range 17-86, SD 16.1, median 58). They were divided into 3 age groups (15 49, 50-69 and 70 years and older) with 64, 78 and 41 patients in each group, respectively.	51% female, 49% male	In hospital, at four diffrent wards (cardiology, hematology, gastroentrology and nephrology)	NA	The education profile of the patients enrolled in the study was the following: 23% did not finish elementary school and 20.2% did, 43.7% finished high school while 13.1% had a university degree.	Prior to hospital admission 26 patients ( 14.2%) did not take any drugs, 39 of them (21.3%) took drugs for a period shorter than 6 months while 11 8 patients (64.5%) took drugs at home for 6 months or longer. Patients taking medicine at home took an average of 3.23 drugs (SD 2.55). All hospitalized pa- tients received drug therapy with an average of 3.5 drugs (SD 1.69).	NA	NA	The study aimed to investigate knowledge of medical inpatients, stratified in groups according to different characteristics, on drugs taken before admission to the hospital and drugs taken during admission.	Primary	All patients underwent an interview designed to assess knowledge of drugs they were taking before admission to the hospital as well as those that they were taking during hospitalization. Name(s) of the drug(s), dosage, and reason for prescription were asked. Answers were then compared to the information obtained from the hospital physician and/or medical documentation. Patient responses for drug …	NA	NA	NA	Answers were categorised as fully correct, partially correct, and incorrect. Answers to questions about indication were rated as either correct or incorrect. For patients who were taking different medicines answers were classified as partially correct if they were correct for more than one-fourth of the prescribed drugs.	NA	NA	Medication knowledge (name, dosage, and indication). Sources of information.	Age, education, number of drugs.	Patients’ knowledge of reason for prescription: Before hospitalization: fully correct 72.4%, partially correct 23.7%, incorrect 3.9% During hospitalization: fully correct 41.6%, partially correct 37.6%, incorrect 20.8%. When drug knowledge was compared be- tween groups of patients stratified according to age and education (3 and 4 different groups, respectively) increasing age (p 0.00002) and low…	x		x
Zipprich 2021	Difficulties in reporting purpose and dosage of prescribed medications are associated with poor cognition and depression.	Zipprich, Hannah M; Prell, Tino	2021	PloS one / 2021;16(5):e0251374	english	Article	Observational - cross-cectional	303	Germany	Age, Mean (SD): 68.3 (9.7)	41% female, 59% male	Outpatient clinic or the neurological ward in the Department of Neurology at the Jena University Hospital,	NA	Education level: Missing data 2,6%, High 34.0%, 34.3%, Low 29.0%	Medication per day, mean (SD): 5.4 (3.3)	Patients seen either during their visit to the outpatient clinic or during their stay in the neurological ward in the Department of Neurology at the Jena University Hospital.	NA	The study aimed to answer the following question: If patients report not to know the reasons for their medication nor the dosages, can it be concluded that they have cognitive impairment?	Primary	Adherence was assessed using the German Stendal Adherence to Medication Score (SAMS) that includes 18 questions forming a cumulative scale. The sum of the scores ranged from 0 (fully adherent) to 72 (fully nonadherent). In SAMS, the first question is “Do you know the reason for taking your medication?” (for all, for most, for half, for some or for none). The second question is “Do you know the do…	Do you know the reason for taking your medication?” (for all, for most, for half, for some or for none).	NA	NA	Answers were categorised as for all, for most, for half, for some or for none. The patients were then categorized into those who know/do not know the reasons for their prescribed medication and those who know/do not know the dosages of their prescribed medication.	NA	NA	Data included: age, gender, marital status (single, divorced, widowed, or married), education level (high, German Abitur or University; medium, German Realschule; low, German Hauptschule or no school), and number of drugs per day. Adherence was assessed using the German Stendal Adherence to Medication Score (SAMS). Cognition was assessed using the Montreal Cognitive Assessment (MoCA) and a cut of…	Logistic regression with “knowing reasons for prescribed medication” (yes/no) as dependent variable and age, education level, number of drugs per day, BDI, SAMS total, Gender, and MoCA as independent variables was performed (stepwise forward selection).	29.0% patients reported not to know the reasons for taking their prescribed medication and 27.4% reported not to know the doses. 20.8% knew neither reasons nor dosages (Fig 1). Patients who did not know the dosages or reasons for taking their prescribed medication were characterized by higher nonadherence, higher number of prescribed medications per day, poorer cognition (lower MoCA), higher depr…	x		x
